# Supplementary material for: Identification and prediction model of placenta-brain axis genes associated with neurodevelopmental delay in moderate and late preterm children
Source: BMC Med. 2023 Aug 26;21:326. doi: 10.1186/s12916-023-03023-1 (PMC10464496; doi:10.1186/s12916-023-03023-1)
Supplement: Supplementary file 1 — Additional file 1: Table S1. Primers for the RT-qPCR. Table S2. Results of generalized estimating equations models between MLPT and ASQ. Table S3. Results of multiple testing correction of logistic regression between MLPT and ASQ. Table S4. RNA-seq data statistical summary. Table S5. List of differential expression genes. Table S6. PBA genes. Table S7. PBA pathway genes. Table S8. PBA related genes for experimental validation in CNBC cohort. Table S9. Neurodevelopmental delays prediction and model development. [file 12916_2023_3023_MOESM1_ESM.xlsx]

## Sheet: Table S1
Additional file 1: Table S1. Primers for the RT-qPCR
Symbol	Target sequence
CXCR2-forward	5'-CCTGTCTTACTTTTCCGAAGGAC-3'
CXCR2-reverse	5'-TTGCTGTATTGTTGCCCATGT-3'
PTGS2-forward	5'-TAAGTGCGATTGTACCCGGAC-3'
PTGS2-reverse	5'-TTTGTAGCCATAGTCAGCATTGT-3'
LIN7A-forward	5'-CTGTTAATGGCTGTCCCGAAT-3'
LIN7A-reverse	5'-GGCCTTCACTAGCTGCAAAAG-3'
GNB2-forward	5'-TGATGCCTCTATCAAGCTGTGG-3'
GNB2-reverse	5'-GATGTCGGATTCATGGCCGAT-3'
APOE-forward	5'-GTTGCTGGTCACATTCCTGG-3'
APOE-reverse	5'-GCAGGTAATCCCAAAAGCGAC-3'
CST3-forward	5'-GTCGGCGAGTACAACAAAGC-3'
CST3-reverse	5'-CACCCCAGCTACGATCTGC-3'
CA2-reverse	5'-ATGGTCATGCTTTCAACGTGG-3'
CA2-reverse	5'-TGTCCATCAAGTGAACCCCAG-3'
18S-forward	5'-GGAGTATGGTTGCAAAGCTGA-3'
18S-reverse	5'-ATCTGTCAATCCTGTCCGTGT-3'
GAPDH-forward	5'-CAACGGATTTGGTCGTATTGG-3'
GAPDH-reverse	5'-TGACGGTGCCATGGAATTT-3'

## Sheet: Table S2
Additional file 1: Table S2. Results of generalized estimating equations models between MLPT and ASQ
Characteristic	All				Male				Female
	OR	LowerCI	UpperCI	P-value	OR	LowerCI	UpperCI	P-value	OR	LowerCI	UpperCI	P-value
Gross Motor Skills	0.576	0.389	0.851	0.006	0.562	0.331	0.954	0.033	0.574	0.326	1.009	0.054
Fine Motor Skills	0.691	0.466	1.023	0.065	0.559	0.345	0.904	0.018	1.074	0.534	2.163	0.841
Communication	0.869	0.574	1.316	0.507	0.924	0.559	1.527	0.758	0.814	0.402	1.648	0.567
Personal and Social Skills	0.613	0.417	0.903	0.013	0.604	0.393	0.927	0.021	0.653	0.299	1.428	0.285
Problem Solving Skills	0.928	0.582	1.48	0.755	1.129	0.622	2.048	0.69	0.721	0.352	1.476	0.371
The model adjusted for characteristics of mothers (maternal age, maternal Pre-pregnancy BMI, maternal educational level, monthly income of family per capita, passive smoking status, breastfeeding duration, pregnancy-related anxiety) and children (sex).

## Sheet: Table S3
Additional file 1: Table S3. Results of multiple testing correction of logistic regression between MLPT and ASQ
Characteristic	All						Male						Female
	OR	LowerCI	UpperCI	P-value	aFDR	bFDR	OR	LowerCI	UpperCI	P-value	aFDR	bFDR	OR	LowerCI	UpperCI	P-value	aFDR	bFDR
At 6 months
Gross Motor Skills	2.166	1.15	4.08	0.017	0.085	0.0375	2.729	1.228	6.065	0.014	0.035	0.042	1.599	0.545	4.686	0.392	0.5675	0.392
Fine Motor Skills	1.652	0.953	2.864	0.074	0.185	0.222	2.732	1.431	5.216	0.002	0.01	0.006	0.634	0.192	2.089	0.454	0.5675	0.618
Communication	1.103	0.433	2.814	0.837	0.837	0.837	0.366	0.049	2.715	0.325	0.325	0.4875	2.067	0.672	6.359	0.205	0.5675	0.4485
Personal and Social Skills	1.384	0.788	2.431	0.258	0.3525	0.258	1.942	1.007	3.744	0.048	0.08	0.144	0.622	0.188	2.053	0.436	0.5675	0.436
Problem Solving Skills	1.476	0.726	3	0.282	0.3525	0.508	1.577	0.654	3.802	0.311	0.325	0.6435	1.269	0.374	4.307	0.703	0.703	0.971
At 18 months
Gross Motor Skills	1.606	0.715	3.607	0.251	0.418333	0.251	0.677	0.156	2.934	0.602	0.74	0.602	3.348	1.222	9.171	0.019	0.095	0.057
Fine Motor Skills	1.187	0.584	2.411	0.635	0.635	0.635	1.567	0.692	3.551	0.282	0.705	0.282	0.609	0.141	2.628	0.506	0.506	0.618
Communication	2.073	1.118	3.842	0.021	0.105	0.063	2.07	1.013	4.228	0.046	0.23	0.138	1.939	0.555	6.767	0.299	0.37375	0.4485
Personal and Social Skills	1.733	0.773	3.882	0.182	0.418333	0.258	1.345	0.468	3.865	0.582	0.74	0.582	2.612	0.733	9.306	0.138	0.345	0.207
Problem Solving Skills	1.349	0.573	3.177	0.493	0.61625	0.508	0.783	0.185	3.319	0.74	0.74	0.74	2.007	0.667	6.045	0.215	0.358333	0.645
At 48 months
Gross Motor Skills	1.838	1.078	3.135	0.025	0.0625	0.0375	2.091	1.05	4.16	0.036	0.18	0.054	1.664	0.699	3.959	0.25	0.625	0.375
Fine Motor Skills	1.471	0.863	2.506	0.156	0.26	0.234	1.596	0.843	3.023	0.152	0.253333	0.228	1.292	0.473	3.53	0.618	0.971	0.618
Communication	0.835	0.408	1.708	0.622	0.622	0.837	0.795	0.327	1.93	0.612	0.612	0.612	0.861	0.254	2.921	0.811	0.971	0.811
Personal and Social Skills	1.92	1.096	3.364	0.023	0.0625	0.069	1.699	0.842	3.428	0.139	0.253333	0.2085	2.691	1.046	6.921	0.04	0.2	0.12
Problem Solving Skills	0.801	0.415	1.546	0.508	0.622	0.508	0.7	0.289	1.695	0.429	0.53625	0.6435	1.019	0.378	2.745	0.971	0.971	0.971
The model adjusted for characteristics of mothers (maternal age, maternal Pre-pregnancy BMI, maternal educational level, monthly income of family per capita, passive smoking status, breastfeeding duration, pregnancy-related anxiety) and children (sex).
a: False discovery rates of multiple testing for the different domains of ASQ
b: False discovery rates of multiple testing for different ages of ASQ

## Sheet: Table S4
Additional file 1: Table S4. RNA-seq data statistical summary
Samples	Q20(%)	Q30(%)	GC(%)	Number of raw reads	Number of clean reads	Percent of clean reads (%)	Number of mapped reads	Percent of mapped reads (%)
FF1	97.61	93.27	49.23	41578602	41147134	98.9623	38780208	94.2477
FF2	97.77	93.57	49.51	47207862	46781976	99.0978	44244738	94.5765
FF3	97.61	93.23	49.53	68323046	67685836	99.0674	64941436	95.9454
FF4	97.6	93.18	49.07	60360000	59815664	99.0982	56973721	95.2488
FF5	97.65	93.35	49.56	44336384	43889546	98.9922	40962371	93.3306
FF6	97.46	92.91	48.81	57645432	57061448	98.9869	54278875	95.1235
FF7	97.75	93.54	49.08	68676824	68086966	99.1411	64595134	94.8715
FF8	97.63	93.23	48.95	74626620	73957294	99.1031	70874826	95.8321
FF9	97.5	92.99	48.83	116228568	115064070	98.9981	110386156	95.9345
FF10	97.49	93	48.32	48055702	47553112	98.9542	44715663	94.0331
FF11	97.85	93.78	51.39	43745726	43288458	98.9547	35458244	81.9115
FF12	97.76	93.59	49.18	43795466	43363394	99.0134	39037862	90.0249
FF13	97.93	93.92	51.55	57715146	57145932	99.0138	45178965	79.0589
FF14	97.85	93.75	49.35	43902588	43564722	99.2304	41353891	94.9252
FF15	97.51	92.97	49.24	45521072	45155752	99.1975	43145650	95.5485
FM1	97.73	93.47	49.34	48602090	48175974	99.1233	45877893	95.2298
FM2	97.4	92.78	49.65	59808590	59052564	98.7359	55452540	93.9037
FM3	97.6	93.26	49.36	49322676	48679114	98.6952	45617448	93.7105
FM4	97.72	93.51	49.43	45102026	44595748	98.8775	42219613	94.6718
FM5	97.92	94.01	48.88	48427386	47862810	98.8342	44521229	93.0184
FM6	97.69	93.52	49.17	48759074	48187320	98.8274	44858837	93.0926
FM7	97.85	93.73	49.17	53117614	52623686	99.0701	50305341	95.5945
FM8	97.7	93.48	48.83	39980868	39488152	98.7676	36650906	92.8149
FM9	97.57	93.14	48.78	45706056	45193406	98.8784	42652406	94.3775
FM10	97.81	93.72	49.04	52614842	52092558	99.0073	49089853	94.2358
FM11	97.58	93.21	49.13	48559288	48031204	98.9125	42987369	89.4988
FM12	97.57	93.2	48.43	52687720	52165970	99.0097	49356211	94.6138
FM13	97.78	93.58	49.6	49647232	49282810	99.266	47057883	95.4854
FM14	97.65	93.38	49.07	40342552	40002734	99.1577	37156875	92.8858
FM15	97.6	93.09	50.27	50349176	49944066	99.1954	47818701	95.7445
PF1	96.8	91.46	49.6	53847116	53270398	98.929	51034131	95.802
PF2	96.88	91.61	49.77	46049620	45565290	98.9482	43773616	96.0679
PF3	96.57	90.98	49.44	53353378	52686192	98.7495	50296340	95.464
PF4	96.45	90.73	49.64	51910748	51264924	98.7559	48806822	95.2051
PF5	96.4	90.64	49.48	47080492	46480678	98.726	44265861	95.235
PF6	96.81	91.43	50	49342970	48856434	99.014	46798439	95.7877
PF7	96.67	91.18	49.53	64687196	63955148	98.8683	61279943	95.8171
PF8	96.72	91.27	49.22	57203002	56584382	98.9186	53950156	95.3446
PF9	96.65	91.16	48.91	56882506	56214930	98.8264	53515221	95.1975
PF10	96.78	91.42	50.23	41616206	41198964	98.9974	39574000	96.0558
PF11	96.83	91.47	49.8	55169188	54697510	99.145	52173013	95.3846
PF12	97.64	93.27	48.66	65806288	65221416	99.1112	62440072	95.7355
PF13	97.57	93.09	49.79	51342430	50878410	99.0962	48222269	94.7794
PF14	97.41	92.81	49.15	54210194	53645950	98.9592	50943801	94.963
PF15	97.49	93.02	48.35	44260052	43752568	98.8534	39912209	91.2226
PM1	96.86	91.52	49.41	76224208	75438082	98.9687	72112751	95.592
PM2	96.27	90.43	50.03	40599272	39927114	98.3444	37993227	95.1565
PM3	97.05	92.03	51.82	58404730	57684972	98.7676	55025299	95.3893
PM4	96.74	91.33	49.6	68465956	67735822	98.9336	64979096	95.9302
PM5	96.35	90.6	48.93	72252334	71150186	98.4746	67490260	94.8561
PM6	96.47	90.77	48.94	85267654	84220090	98.7714	80150417	95.1678
PM7	96.3	90.46	49.03	93386016	92017796	98.5349	87182164	94.7449
PM8	96.53	90.85	49.35	48315624	47740472	98.8096	45443186	95.188
PM9	96.65	91.21	48.58	42872612	42299318	98.6628	40135673	94.8849
PM10	96.71	91.29	53.08	47654624	47132020	98.9034	45253572	96.0145
PM11	96.87	91.56	51.79	54846000	54306972	99.0172	52101477	95.9388
PM12	96.61	91.05	49.59	53696550	53068278	98.83	50824509	95.7719
PM13	96.81	91.39	50.03	47377800	46916600	99.0265	45035062	95.9896
PM14	97.02	92.03	49.44	57168522	56368030	98.5998	53907595	95.6351
PM15	96.76	91.39	49.96	44648486	44083614	98.7348	42287147	95.9249

## Sheet: Table S5
Additional file 1: Table S5. List of differential expression genes
	Description
genes	ensemble ID
logFC	log2(FoldChange)
logCPM	log2(counts per million)
LR	likelihood ratio
P-Value	raw p-value
FDR	false discovery rate
All							Male							Female
genes	logFC	logCPM	LR	P-Value	FDR		genes	logFC	logCPM	LR	P-Value	FDR		genes	logFC	logCPM	LR	P-Value	FDR
ENSG00000198868	3.3645	0.0998546	34.0772	5.2967e-09	9.88841e-05		ENSG00000233476	0.881513	4.20828	24.8129	6.31734e-07	0.00434626		ENSG00000257335	-3.53733	3.97805	32.0361	1.51336e-08	0.000236116
ENSG00000229344	-3.32258	-0.354738	28.3601	1.00722e-07	0.000940185		ENSG00000213934	3.56508	6.90816	24.7062	6.67691e-07	0.00434626		ENSG00000180871	-3.52094	5.25223	30.2778	3.74389e-08	0.000236116
ENSG00000133454	2.20934	0.631682	25.6355	4.12382e-07	0.00207632		ENSG00000117115	2.62392	3.48449	24.411	7.78223e-07	0.00434626		ENSG00000163464	-3.47209	4.18712	29.3472	6.05031e-08	0.000236116
ENSG00000214389	0.669587	2.10607	25.4892	4.4487e-07	0.00207632		ENSG00000198868	4.262	0.911982	23.9998	9.6348e-07	0.00434626		ENSG00000162747	-3.34826	5.73315	29.208	6.50115e-08	0.000236116
ENSG00000243449	2.07599	-0.807894	24.2188	8.59899e-07	0.00311518		ENSG00000276070	3.13859	2.72062	23.3602	1.34327e-06	0.00466201		ENSG00000162551	-3.23393	4.30288	28.8375	7.87127e-08	0.000236116
ENSG00000233476	0.595429	4.20167	23.607	1.18157e-06	0.00311518		ENSG00000169429	2.1999	1.53887	23.0697	1.56237e-06	0.00466201		ENSG00000187116	-3.3662	2.49123	28.58	8.99059e-08	0.000236116
ENSG00000103254	0.945057	1.85722	23.5711	1.20379e-06	0.00311518		ENSG00000163421	3.85334	4.07318	22.7884	1.80858e-06	0.00466201		ENSG00000131355	-3.76095	2.28893	28.4505	9.6126e-08	0.000236116
ENSG00000276070	2.21462	2.06686	23.3722	1.33491e-06	0.00311518		ENSG00000160255	1.88622	6.30146	22.2923	2.3414e-06	0.00528103		ENSG00000085265	-3.3559	5.18443	28.2809	1.04929e-07	0.000236116
ENSG00000211893	2.55117	4.58382	22.5893	2.00596e-06	0.00416103		ENSG00000197249	2.74092	5.85163	21.7135	3.16556e-06	0.0060094		ENSG00000223609	-3.7983	3.08085	27.1373	1.89507e-07	0.000364858
ENSG00000270550	6.30064	1.5261	22.2215	2.42938e-06	0.00453542		ENSG00000101336	2.13378	5.11332	21.5176	3.50599e-06	0.0060094		ENSG00000186529	-2.99666	2.72155	26.7681	2.29393e-07	0.000364858
ENSG00000254285	0.763968	1.86032	21.7778	3.06121e-06	0.00508419		ENSG00000162551	3.33679	4.95794	21.2555	4.01957e-06	0.0060094		ENSG00000188404	-2.9457	5.271	26.7421	2.32502e-07	0.000364858
ENSG00000258429	1.06345	0.500262	21.6524	3.268e-06	0.00508419		ENSG00000101307	3.13671	2.84582	21.0775	4.41076e-06	0.0060094		ENSG00000244734	-3.41209	12.4198	26.6551	2.43212e-07	0.000364858
ENSG00000211592	3.36319	5.87058	20.7285	5.29218e-06	0.00759998		ENSG00000090382	2.56872	6.21696	21.0045	4.58198e-06	0.0060094		ENSG00000174885	-3.3275	0.644227	26.4509	2.70316e-07	0.000374326
ENSG00000275395	1.229	4.98612	20.4535	6.10976e-06	0.00814736		ENSG00000112303	2.49895	4.9537	20.9533	4.70606e-06	0.0060094		ENSG00000173597	-2.71548	2.10088	26.2456	3.00635e-07	0.000386574
ENSG00000145850	1.37017	0.792161	19.9018	8.15217e-06	0.00951205		ENSG00000126262	3.20414	3.93454	20.6923	5.39318e-06	0.0060094		ENSG00000182885	-3.15466	3.34133	26.0853	3.26667e-07	0.000392044
ENSG00000243290	5.60451	1.0793	19.1886	1.18421e-05	0.0128796		ENSG00000077984	2.89353	3.11408	20.6068	5.63951e-06	0.0060094		ENSG00000133742	-3.38735	3.28585	25.643	4.1079e-07	0.000445153
ENSG00000183434	-6.69308	-0.886596	19.0979	1.24181e-05	0.0128796		ENSG00000187116	3.17818	2.92243	20.5745	5.73542e-06	0.0060094		ENSG00000008516	-2.74024	3.611	25.5335	4.34777e-07	0.000445153
ENSG00000211897	1.68295	3.55909	18.7289	1.50678e-05	0.0148053		ENSG00000171051	2.25401	5.24232	20.4277	6.19263e-06	0.0060094		ENSG00000126262	-3.0309	3.16814	25.4882	4.45103e-07	0.000445153
ENSG00000271303	1.41014	0.482144	18.2918	1.8952e-05	0.0176907		ENSG00000254285	1.09751	1.93987	20.2952	6.63685e-06	0.0060094		ENSG00000103569	-3.14423	4.66811	25.1153	5.40035e-07	0.000477656
ENSG00000239857	0.719954	2.10895	17.7687	2.49447e-05	0.0214451		ENSG00000085265	2.47969	4.56799	20.2802	6.68899e-06	0.0060094		ENSG00000178789	-3.14829	0.918687	25.0822	5.49386e-07	0.000477656
ENSG00000218426	0.749291	1.5752	17.6347	2.67663e-05	0.0214451		ENSG00000163563	2.64687	5.22309	20.1949	6.99387e-06	0.0060094		ENSG00000128383	-3.16881	3.07105	25.0549	5.57204e-07	0.000477656
ENSG00000238103	0.654331	1.4938	17.5785	2.75689e-05	0.0214451		ENSG00000103569	3.14521	4.92093	19.9449	7.97064e-06	0.00653737		ENSG00000142405	-2.6779	2.48466	24.8823	6.09402e-07	0.000498657
ENSG00000172020	1.61553	0.259937	17.315	3.16684e-05	0.0236487		ENSG00000185883	0.994352	4.05263	19.7919	8.63457e-06	0.00664733		ENSG00000143546	-2.90918	5.90004	24.3856	7.88562e-07	0.000617204
ENSG00000279423	1.60599	-1.68389	17.0171	3.70455e-05	0.0262236		ENSG00000214389	0.873434	2.24892	19.7467	8.84149e-06	0.00664733		ENSG00000151948	-3.19064	2.36839	23.8858	1.02221e-06	0.000766741
ENSG00000211949	3.96435	1.89776	16.8039	4.14476e-05	0.0276352		ENSG00000175489	1.7737	3.58215	19.3728	1.07527e-05	0.00773505		ENSG00000104974	-2.82586	1.91631	23.5514	1.21619e-06	0.000875754
ENSG00000152495	-0.761339	1.24328	16.4932	4.8826e-05	0.0314322		ENSG00000160883	2.32655	4.11631	19.2418	1.15161e-05	0.00773505		ENSG00000163221	-2.85735	2.13523	23.4084	1.31007e-06	0.000875887
ENSG00000211644	1.91575	0.371172	16.1716	5.78554e-05	0.0345973		ENSG00000066336	1.79774	5.20036	19.2202	1.16476e-05	0.00773505		ENSG00000163563	-2.58304	5.08467	23.3398	1.35763e-06	0.000875887
ENSG00000278857	5.2799	-2.10595	16.1248	5.93023e-05	0.0345973		ENSG00000248996	2.44875	0.0982297	19.0794	1.25388e-05	0.00773505		ENSG00000173535	-2.19438	3.90584	23.3062	1.38156e-06	0.000875887
ENSG00000185834	0.698144	0.49903	15.9983	6.33984e-05	0.0358662		ENSG00000163464	3.07159	4.56925	19.0549	1.2701e-05	0.00773505		ENSG00000101307	-2.91284	2.4961	23.2656	1.41099e-06	0.000875887
ENSG00000173262	1.90323	0.218387	15.9044	6.66249e-05	0.0358774		ENSG00000188820	2.18823	0.724606	18.9255	1.35921e-05	0.00773505		ENSG00000000938	-2.60148	4.91842	23.1676	1.48475e-06	0.000890884
ENSG00000221878	-1.32737	7.18793	15.8864	6.72617e-05	0.0358774		ENSG00000132819	1.91979	4.46809	18.9237	1.36054e-05	0.00773505		ENSG00000229344	-4.41806	0.35165	23.1047	1.53413e-06	0.000890884
ENSG00000111537	3.25621	-1.2331	15.616	7.75965e-05	0.0402403		ENSG00000244575	6.44126	-0.934449	18.908	1.37177e-05	0.00773505		ENSG00000183019	-2.77767	2.05055	23.0151	1.60733e-06	0.000903225
ENSG00000165474	2.18367	-1.74265	15.5398	8.07854e-05	0.0407423		ENSG00000171049	2.62283	3.63467	18.5048	1.69481e-05	0.009267		ENSG00000186407	-2.90166	2.79384	22.9581	1.65573e-06	0.000903225
ENSG00000179965	0.647508	0.538248	15.4903	8.29294e-05	0.0407423		ENSG00000150337	1.21174	3.85751	18.3773	1.812e-05	0.00938943		ENSG00000239998	-2.89513	2.36645	22.7235	1.87066e-06	0.000990458
ENSG00000268447	-4.29914	-2.55509	14.8677	0.000115318	0.0500667		ENSG00000188404	2.7777	5.40007	18.3218	1.8656e-05	0.00938943		ENSG00000103313	-2.83348	3.46235	22.6589	1.93457e-06	0.000995033
ENSG00000239951	3.68907	3.94406	14.6453	0.000129755	0.053999		ENSG00000127507	2.56019	3.46192	18.2962	1.89087e-05	0.00938943		ENSG00000163421	-3.15458	2.6646	22.4616	2.14383e-06	0.00107203
ENSG00000158457	0.691107	2.79123	14.6395	0.00013016	0.053999		ENSG00000140379	2.72189	2.76947	18.2618	1.92534e-05	0.00938943		ENSG00000090382	-2.69491	6.53498	22.4025	2.21084e-06	0.00107566
ENSG00000276775	5.98138	1.53504	14.5161	0.000138966	0.056399		ENSG00000062282	2.73455	2.72872	18.2084	1.98008e-05	0.00940228		ENSG00000186074	-2.99754	1.73321	22.3061	2.32465e-06	0.00110127
ENSG00000211663	3.43294	-1.13711	14.2058	0.000163869	0.0637346		ENSG00000123610	2.42616	0.423373	18.0284	2.17637e-05	0.00983875		ENSG00000165071	-2.78452	2.06708	22.1796	2.483e-06	0.00114165
ENSG00000104951	1.0865	1.90434	14.1047	0.000172913	0.0649141		ENSG00000102879	1.75313	5.55947	18.0243	2.18106e-05	0.00983875		ENSG00000113303	-3.55112	-0.386258	22.1098	2.57491e-06	0.00114165
ENSG00000211950	7.9451	2.45177	13.9664	0.000186106	0.0668155		ENSG00000100985	2.66397	2.9939	17.8143	2.43542e-05	0.0101163		ENSG00000137642	-2.55251	5.72764	22.033	2.68006e-06	0.00114165
ENSG00000211896	1.51313	7.28759	13.6266	0.000223	0.0756942		ENSG00000163220	1.7808	7.94954	17.8102	2.4407e-05	0.0101163		ENSG00000284690	-4.14203	-0.0492525	22.0012	2.72478e-06	0.00114165
ENSG00000211941	5.20514	1.56582	13.3295	0.000261269	0.0824879		ENSG00000170579	1.97046	1.78828	17.7544	2.51335e-05	0.0101163		ENSG00000133454	2.8998	1.33847	21.9997	2.72696e-06	0.00114165
ENSG00000211662	3.95866	0.984	12.9307	0.000323238	0.0989267		ENSG00000171236	2.31578	3.24741	17.7489	2.52062e-05	0.0101163		ENSG00000062282	-2.76115	2.36311	21.7537	3.09991e-06	0.00126829
ENSG00000251003	-0.653226	0.555893	12.8746	0.000333064	0.10029		ENSG00000151948	2.90873	2.72001	17.7472	2.52292e-05	0.0101163		ENSG00000275210	-3.61756	-0.295048	21.5591	3.43087e-06	0.00136008
ENSG00000188820	1.36838	0.434246	12.6543	0.000374698	0.106389		ENSG00000206172	2.83676	7.84397	17.5453	2.80547e-05	0.0108952		ENSG00000158473	-2.62522	1.35999	21.4954	3.54688e-06	0.00136008
ENSG00000168903	-2.26353	-1.49807	12.6451	0.000376542	0.106389		ENSG00000170956	2.94823	1.65796	17.5234	2.83791e-05	0.0108952		ENSG00000169627	3.21578	0.00933803	21.4932	3.55092e-06	0.00136008
ENSG00000144681	1.39828	0.163516	12.6192	0.000381811	0.106389		ENSG00000137757	2.61376	0.375003	17.2972	3.19661e-05	0.0116096		ENSG00000171049	-2.4942	3.54485	21.3974	3.73272e-06	0.00139992
ENSG00000167210	0.874598	0.78351	12.4455	0.000419007	0.111749		ENSG00000239998	2.37673	2.17885	17.2753	3.23371e-05	0.0116096		ENSG00000261222	-4.3317	-0.761724	21.2252	4.08361e-06	0.00150027
ENSG00000142544	0.602788	1.74603	12.4187	0.000425061	0.111767		ENSG00000110203	3.22724	1.42848	17.2416	3.29142e-05	0.0116096		ENSG00000170956	-3.20594	1.64001	21.1819	4.17684e-06	0.00150383
ENSG00000167136	1.07334	0.562831	12.38	0.000433952	0.11252		ENSG00000146094	1.83067	4.39065	17.2226	3.32456e-05	0.0116096		ENSG00000076662	-2.80773	1.82227	20.8498	4.96734e-06	0.00171554
ENSG00000240864	5.55626	3.34334	12.3004	0.000452861	0.113396		ENSG00000183019	3.06134	2.64038	17.2106	3.34571e-05	0.0116096		ENSG00000214212	-2.41585	1.51183	20.7641	5.19473e-06	0.00171554
ENSG00000118473	-0.835007	1.02524	12.2893	0.000455554	0.113396		ENSG00000008516	2.72386	4.32294	17.1453	3.46258e-05	0.0117884		ENSG00000112303	-2.18753	4.75986	20.7629	5.19809e-06	0.00171554
ENSG00000211598	3.09992	1.9242	11.937	0.000550294	0.128418		ENSG00000121807	2.57661	2.45382	17.0912	3.56266e-05	0.0118191		ENSG00000160593	-2.82346	4.91842	20.7567	5.2148e-06	0.00171554
ENSG00000100979	0.791265	7.30412	11.8181	0.000586575	0.133828		ENSG00000101916	2.06151	3.14626	17.0701	3.6026e-05	0.0118191		ENSG00000131042	-2.36563	4.16502	20.747	5.24135e-06	0.00171554
ENSG00000284690	-2.21328	-0.638188	11.7693	0.000602153	0.133828		ENSG00000160593	2.47375	4.80228	17.0026	3.73296e-05	0.0119698		ENSG00000260078	-3.24747	0.445989	20.5289	5.87381e-06	0.00188352
ENSG00000244575	4.03681	-1.58816	11.669	0.000635487	0.137517		ENSG00000076662	2.59193	1.56555	16.9782	3.7812e-05	0.0119698		ENSG00000077984	-2.34975	2.34077	20.4998	5.96382e-06	0.00188352
ENSG00000282651	4.86549	-0.686343	11.555	0.000675661	0.138842		ENSG00000180871	3.04487	5.56019	16.9331	3.87206e-05	0.0120461		ENSG00000181631	-2.11222	3.23645	20.3639	6.40277e-06	0.00198729
ENSG00000253385	-0.837187	0.349831	11.552	0.000676769	0.138842		ENSG00000123838	2.94732	0.663827	16.8279	4.09281e-05	0.0121283		ENSG00000084110	-2.59843	1.55799	20.1628	7.11211e-06	0.00217004
ENSG00000225972	-1.77652	-0.421283	11.4416	0.000718174	0.141879		ENSG00000104974	2.32861	1.58504	16.7954	4.16338e-05	0.0121283		ENSG00000282572	-2.26267	0.727789	19.9412	7.98617e-06	0.00239612
ENSG00000229988	-2.45314	-1.99402	11.4236	0.00072517	0.141879		ENSG00000143546	2.83203	6.57287	16.7436	4.2787e-05	0.0121283		ENSG00000239951	6.29765	4.56571	19.806	8.57113e-06	0.00252947
ENSG00000214226	0.617704	0.609531	11.3832	0.000741102	0.142164		ENSG00000186407	2.36694	2.46028	16.7183	4.33607e-05	0.0121283		ENSG00000188906	-2.29372	3.87338	19.6068	9.51292e-06	0.00272756
ENSG00000272325	0.765795	1.46648	11.355	0.000752452	0.142164		ENSG00000103313	2.43698	3.39097	16.6968	4.38546e-05	0.0121283		ENSG00000159339	-2.72314	2.44103	19.5823	9.6356e-06	0.00272756
ENSG00000241476	-4.73458	-2.12674	11.3291	0.000763022	0.142164		ENSG00000131042	2.2626	4.42027	16.6962	4.38695e-05	0.0121283		ENSG00000211893	3.59872	5.26394	19.5702	9.6969e-06	0.00272756
ENSG00000101439	0.590465	6.94704	11.3143	0.000769113	0.142164		ENSG00000117676	1.45718	4.30161	16.6901	4.40091e-05	0.0121283		ENSG00000127507	-2.5316	3.39935	19.4685	1.02274e-05	0.00283252
ENSG00000091137	-0.940915	0.219652	11.1187	0.000854599	0.151948		ENSG00000169896	1.72959	4.99188	16.6531	4.48771e-05	0.0121283		ENSG00000105352	-2.69178	1.01752	19.3569	1.08428e-05	0.00295746
ENSG00000089692	1.1888	0.138472	10.8263	0.00100066	0.166637		ENSG00000100055	1.52476	5.24655	16.6465	4.50342e-05	0.0121283		ENSG00000158856	-2.53961	4.58084	19.1848	1.18657e-05	0.00318814
ENSG00000278960	3.50788	-2.44282	10.7484	0.0010437	0.166637		ENSG00000204936	2.53326	3.61062	16.5961	4.62449e-05	0.0122403		ENSG00000244482	-2.27017	2.80624	19.1366	1.21686e-05	0.00322146
ENSG00000104267	0.778549	3.19573	10.7329	0.00105246	0.166637		ENSG00000136630	0.86754	3.84075	16.5732	4.68066e-05	0.0122403		ENSG00000111913	-1.15318	6.95584	18.9859	1.31689e-05	0.00343574
ENSG00000138755	2.07738	3.05213	10.7315	0.00105325	0.166637		ENSG00000157551	2.33436	4.07016	16.5299	4.78889e-05	0.0123444		ENSG00000171051	-1.97984	4.96935	18.9579	1.33635e-05	0.0034367
ENSG00000243175	-0.787217	0.469044	10.6671	0.00109056	0.168919		ENSG00000171777	1.98603	3.70901	16.4922	4.88518e-05	0.0124152		ENSG00000180549	-2.96045	-0.687183	18.9128	1.36831e-05	0.00344129
ENSG00000159189	0.786686	6.9292	10.5786	0.00114404	0.172243		ENSG00000204577	2.42352	4.51616	16.4559	4.97952e-05	0.0124792		ENSG00000197249	-2.42468	5.54461	18.9016	1.37636e-05	0.00344129
ENSG00000175772	-0.662169	1.09325	10.3872	0.00126889	0.179513		ENSG00000235568	1.97158	4.72449	16.4182	5.07947e-05	0.0125553		ENSG00000135842	-2.19934	5.10467	18.6046	1.60833e-05	0.0039662
ENSG00000115255	0.71678	0.561223	10.3581	0.0012891	0.180949		ENSG00000142347	2.01752	5.84376	16.3438	5.28279e-05	0.0125683		ENSG00000100985	-2.54775	2.82099	18.5378	1.66572e-05	0.0040522
ENSG00000214695	4.54857	-2.27784	10.3186	0.00131698	0.182029		ENSG00000244482	2.20065	3.0403	16.3417	5.2886e-05	0.0125683		ENSG00000204936	-2.51342	3.36758	18.4098	1.78141e-05	0.00427586
ENSG00000163082	0.835602	0.197786	10.3059	0.00132604	0.182029		ENSG00000214212	1.95695	1.35175	16.321	5.34686e-05	0.0125683		ENSG00000142347	-2.11043	5.78556	18.3239	1.86352e-05	0.00441043
ENSG00000101084	0.842066	2.86601	10.2433	0.00137185	0.184253		ENSG00000161944	2.19607	0.535467	16.3025	5.39919e-05	0.0125683		ENSG00000157551	-2.13483	3.93844	18.3006	1.88647e-05	0.00441043
ENSG00000167799	0.672807	0.375632	10.1759	0.00142285	0.187065		ENSG00000137642	2.33996	5.62092	16.2715	5.48839e-05	0.0125683		ENSG00000211592	4.67543	6.36667	18.1456	2.04642e-05	0.00471019
ENSG00000100628	1.11544	3.98923	10.1592	0.00143584	0.187453		ENSG00000239906	3.32705	-0.7645	16.2666	5.50265e-05	0.0125683		ENSG00000133246	-2.01694	2.60057	18.1167	2.07769e-05	0.00471019
ENSG00000137673	1.82039	0.154448	10.1288	0.0014597	0.188914		ENSG00000257017	2.83801	0.729061	16.2277	5.61653e-05	0.0126619		ENSG00000140678	-2.34453	5.14954	18.1026	2.09319e-05	0.00471019
ENSG00000163898	0.941808	-0.607435	10.0852	0.00149465	0.188914		ENSG00000186431	2.65737	2.07236	16.1988	5.70306e-05	0.0126619		ENSG00000187912	-2.9518	0.221011	17.7355	2.53842e-05	0.00564156
ENSG00000256393	0.641938	0.28501	9.95421	0.00160482	0.196723		ENSG00000224397	2.2291	2.53705	16.1607	5.81902e-05	0.0126619		ENSG00000167768	-2.99899	2.76989	17.6925	2.59643e-05	0.00570011
ENSG00000178752	0.900051	0.0461806	9.93375	0.00162276	0.196723		ENSG00000141968	1.37528	3.80336	16.1385	5.88764e-05	0.0126619		ENSG00000188536	-2.71965	10.3819	17.5995	2.72653e-05	0.00591362
							ENSG00000167850	1.57738	0.730048	16.124	5.93271e-05	0.0126619		ENSG00000196092	-3.01373	-0.180949	17.5063	2.86364e-05	0.00613705
							ENSG00000049249	2.68615	0.492369	16.0991	6.01115e-05	0.0126619		ENSG00000204577	-2.12398	4.0077	17.4163	3.00243e-05	0.00635879
							ENSG00000000938	2.25897	5.06962	16.0917	6.03483e-05	0.0126619		ENSG00000206172	-3.02436	7.81688	17.3865	3.04984e-05	0.00638409
							ENSG00000170909	2.18991	2.08874	15.9746	6.41976e-05	0.0130665		ENSG00000081237	-1.96689	6.01461	17.231	3.30984e-05	0.0068487
							ENSG00000162747	2.70103	5.85294	15.9726	6.42673e-05	0.0130665		ENSG00000224397	-2.21565	2.36827	17.18	3.40001e-05	0.00695534
							ENSG00000173597	2.49201	2.32938	15.9672	6.44488e-05	0.0130665		ENSG00000173930	-1.691	0.704993	17.108	3.5313e-05	0.00714274
							ENSG00000204516	1.41552	1.35987	15.8999	6.67822e-05	0.0132437		ENSG00000263264	-1.76364	0.704553	17.0739	3.59525e-05	0.0071913
							ENSG00000171560	-4.69329	0.978321	15.8662	6.79815e-05	0.0132437		ENSG00000121807	-2.55642	2.69424	17.0521	3.63679e-05	0.00719446
							ENSG00000186074	2.27591	1.40506	15.8624	6.81191e-05	0.0132437		ENSG00000183434	-7.21698	-0.76145	16.9245	3.88964e-05	0.007611
							ENSG00000182885	2.7199	3.75062	15.8585	6.82591e-05	0.0132437		ENSG00000206344	-2.22136	1.70871	16.8513	4.04265e-05	0.00782459
							ENSG00000211663	3.69039	-1.15449	15.7464	7.24251e-05	0.0139025		ENSG00000115271	-1.5224	5.11212	16.8311	4.08572e-05	0.00782459
							ENSG00000221867	3.33415	1.72269	15.6385	7.66781e-05	0.014564		ENSG00000118113	-2.22922	1.01571	16.7837	4.18914e-05	0.00792534
							ENSG00000150681	1.93037	2.38617	15.5142	8.18862e-05	0.0153672		ENSG00000166523	-2.37651	2.20809	16.7669	4.22638e-05	0.00792534
							ENSG00000104972	1.64285	2.89947	15.4925	8.28328e-05	0.0153672		ENSG00000255163	-3.21045	-0.805921	16.6562	4.48032e-05	0.00831492
							ENSG00000111537	4.38137	-0.578082	15.4782	8.34617e-05	0.0153672		ENSG00000171777	-1.80635	3.41642	16.5968	4.62293e-05	0.00837143
							ENSG00000171608	1.75993	4.41758	15.3701	8.83772e-05	0.0158587		ENSG00000254681	1.09716	2.19154	16.5857	4.65003e-05	0.00837143
							ENSG00000275395	1.59651	5.06279	15.365	8.8613e-05	0.0158587		ENSG00000211898	-2.70269	0.278415	16.5764	4.67285e-05	0.00837143
							ENSG00000165140	1.43635	1.44	15.3617	8.87678e-05	0.0158587		ENSG00000004939	-2.63376	6.05936	16.5625	4.70726e-05	0.00837143
							ENSG00000128340	1.84891	4.19526	15.3331	9.01222e-05	0.0159428		ENSG00000261971	-1.8067	4.00466	16.548	4.74328e-05	0.00837143
							ENSG00000165178	1.49199	2.57798	15.2862	9.23874e-05	0.0160644		ENSG00000175857	-2.34237	0.948819	16.522	4.809e-05	0.00840502
							ENSG00000198019	1.4986	2.11037	15.2821	9.25904e-05	0.0160644		ENSG00000115607	-2.16616	1.489	16.4088	5.10464e-05	0.00883593
							ENSG00000158578	2.363	6.1316	15.252	9.40789e-05	0.0161672		ENSG00000185862	-1.95434	3.83623	16.357	5.24623e-05	0.00899454
							ENSG00000089639	1.64511	4.33824	15.1762	9.7932e-05	0.0166013		ENSG00000163534	-2.67132	0.267674	16.3209	5.34703e-05	0.00899902
							ENSG00000140030	1.45686	1.8508	15.155	9.90381e-05	0.0166013		ENSG00000198336	-2.26047	2.15875	16.3081	5.38331e-05	0.00899902
							ENSG00000231412	2.99034	0.805523	15.1487	9.93649e-05	0.0166013		ENSG00000166947	-2.571	2.77208	16.2878	5.44136e-05	0.00899902
							ENSG00000110876	1.76568	4.65548	15.1206	0.000100856	0.0166958		ENSG00000174837	-1.8829	0.925607	16.2761	5.47494e-05	0.00899902
							ENSG00000159339	2.49201	2.65085	15.0912	0.000102441	0.0168041		ENSG00000186431	-2.41502	1.57369	16.2679	5.49879e-05	0.00899902
							ENSG00000117091	1.99043	2.26318	15.0729	0.000103436	0.0168145		ENSG00000154928	-2.42718	-0.714384	16.1812	5.75628e-05	0.00932245
							ENSG00000173535	1.92299	3.69121	15.015	0.00010666	0.0171836		ENSG00000229644	-1.5604	3.4429	16.1669	5.79999e-05	0.00932245
							ENSG00000122122	1.49931	3.6832	14.989	0.000108142	0.0172682		ENSG00000140932	-1.91528	0.856859	16.1011	6.00481e-05	0.00956625
							ENSG00000265531	1.18747	1.67646	14.9521	0.000110277	0.0174547		ENSG00000173262	2.93334	0.612945	16.0713	6.10027e-05	0.00963308
							ENSG00000136286	1.98983	2.97362	14.9312	0.000111502	0.0174951		ENSG00000147454	-1.82976	6.96795	15.8918	6.70676e-05	0.0104987
							ENSG00000170458	0.925021	7.05983	14.8982	0.00011347	0.0176505		ENSG00000167207	-2.1436	2.32695	15.8636	6.80758e-05	0.0105647
							ENSG00000257335	2.69091	3.79419	14.8436	0.000116801	0.0179246		ENSG00000160712	-1.49793	4.82954	15.8325	6.92054e-05	0.0105662
							ENSG00000105383	1.28511	2.38197	14.8369	0.000117219	0.0179246		ENSG00000179456	-0.628623	5.01058	15.831	6.92597e-05	0.0105662
							ENSG00000141574	1.64562	3.81467	14.7954	0.00011983	0.0181698		ENSG00000181291	2.72171	-1.19929	15.7991	7.04341e-05	0.0106551
							ENSG00000136689	1.81442	1.85683	14.7461	0.000123004	0.0184957		ENSG00000162998	-1.03571	7.43612	15.7553	7.20866e-05	0.0108142
							ENSG00000134548	-1.49189	3.47223	14.7149	0.000125054	0.0186485		ENSG00000117091	-2.23443	2.51088	15.7046	7.40449e-05	0.010895
							ENSG00000131355	2.67328	1.68935	14.6856	0.000127014	0.0187856		ENSG00000103254	1.01421	1.54555	15.7025	7.41278e-05	0.010895
							ENSG00000077420	1.83745	3.94164	14.6113	0.00013212	0.0193818		ENSG00000168685	-2.25921	3.5425	15.6863	7.47641e-05	0.010895
							ENSG00000104894	1.45159	4.11972	14.5897	0.000133644	0.0194473		ENSG00000270550	7.43464	2.34986	15.6792	7.50463e-05	0.010895
							ENSG00000140678	2.40373	5.83675	14.5598	0.00013578	0.0196001		ENSG00000125910	-2.02039	2.16828	15.6466	7.6348e-05	0.0109953
							ENSG00000140465	-3.28581	4.46848	14.5088	0.000139506	0.0199782		ENSG00000158578	-2.47997	6.26008	15.615	7.7635e-05	0.0110725
							ENSG00000167996	1.04839	7.73705	14.474	0.000142106	0.0201903		ENSG00000211897	2.21558	3.59495	15.593	7.85456e-05	0.0110725
							ENSG00000177663	1.38741	5.39257	14.3705	0.000150132	0.021164		ENSG00000130592	-1.55169	5.10456	15.5886	7.87287e-05	0.0110725
							ENSG00000233276	0.828156	6.55383	14.3342	0.000153055	0.0214068		ENSG00000116701	-1.71663	5.33365	15.5329	8.10835e-05	0.0113152
							ENSG00000282572	2.30847	1.08043	14.3199	0.000154228	0.0214068		ENSG00000250138	-1.61421	2.50248	15.4376	8.52735e-05	0.0118084
							ENSG00000128383	2.58528	3.36073	14.2845	0.000157157	0.0216469		ENSG00000260467	-2.77239	-0.523474	15.4081	8.66176e-05	0.011903
							ENSG00000125910	2.04602	2.78572	14.2641	0.000158867	0.0217167		ENSG00000122756	1.40919	0.838089	15.3538	8.91406e-05	0.0121569
							ENSG00000230724	1.71283	1.37411	14.2396	0.000160944	0.0218352		ENSG00000137757	-1.93934	-0.027866	15.1461	9.95014e-05	0.0134517
							ENSG00000116299	1.54821	1.0624	14.2201	0.000162623	0.0218983		ENSG00000141469	-1.89216	2.45244	15.1343	0.000100129	0.0134517
							ENSG00000203710	1.63166	4.71507	14.1859	0.000165609	0.0220421		ENSG00000268734	-2.35194	-0.096432	15.0223	0.000106246	0.0141677
							ENSG00000015285	1.61588	3.90914	14.1799	0.000166134	0.0220421		ENSG00000167210	1.32673	0.867177	14.9503	0.000110382	0.0146055
							ENSG00000238103	0.839197	1.71433	14.1249	0.000171061	0.0225301		ENSG00000235568	-1.94008	4.71348	14.9372	0.000111152	0.0146055
							ENSG00000181631	2.02102	3.47089	14.074	0.000175758	0.0228828		ENSG00000089169	-3.11379	-0.95863	14.9045	0.000113095	0.0147531
							ENSG00000232810	1.54228	0.384593	14.0606	0.000177012	0.0228828		ENSG00000117115	-1.85699	3.12367	14.7865	0.000120395	0.0155925
							ENSG00000186818	1.41009	2.8498	14.055	0.000177543	0.0228828		ENSG00000211896	2.22708	7.44272	14.7124	0.000125219	0.0161014
							ENSG00000206344	2.39926	2.29146	14.0234	0.000180554	0.0231058		ENSG00000163220	-1.29533	7.64488	14.6206	0.000131471	0.0166073
							ENSG00000147454	1.91156	7.17539	14.0048	0.000182347	0.0231709		ENSG00000266094	-1.92825	3.4372	14.6056	0.000132519	0.0166073
							ENSG00000115956	1.21355	4.74102	13.9034	0.000192452	0.0239124		ENSG00000152495	-1.03559	1.44011	14.6023	0.000132754	0.0166073
							ENSG00000100889	0.870626	2.62925	13.8961	0.000193196	0.0239124		ENSG00000279377	1.37886	0.731102	14.601	0.000132844	0.0166073
							ENSG00000123329	1.83999	4.22055	13.8879	0.000194039	0.0239124		ENSG00000101336	-1.67272	4.8208	14.5745	0.000134723	0.0167261
							ENSG00000081237	1.91144	5.99936	13.8868	0.000194158	0.0239124		ENSG00000164691	-1.97736	2.94462	14.5288	0.000138035	0.0170199
							ENSG00000224141	-5.54923	-1.96329	13.8738	0.000195506	0.0239124		ENSG00000145335	-2.14105	5.3234	14.4969	0.000140388	0.0171922
							ENSG00000158517	1.756	3.39913	13.8607	0.000196872	0.0239124		ENSG00000169220	-1.76894	2.6585	14.4737	0.000142131	0.0172882
							ENSG00000126759	1.92069	2.92757	13.8543	0.000197539	0.0239124		ENSG00000282508	-1.46417	1.86629	14.3164	0.000154515	0.0186683
							ENSG00000135083	2.08888	1.7625	13.8425	0.000198784	0.0239124		ENSG00000136573	-2.1533	-0.342878	14.1412	0.000169592	0.0203533
							ENSG00000165071	2.30646	2.09364	13.7595	0.000207767	0.0245878		ENSG00000128340	-1.90082	4.04737	14.1234	0.000171202	0.0203982
							ENSG00000155465	1.0638	3.89979	13.7546	0.000208311	0.0245878		ENSG00000211644	2.63962	0.815992	14.1121	0.000172233	0.0203982
							ENSG00000018280	1.96453	5.90731	13.7485	0.000208993	0.0245878		ENSG00000104833	2.06083	-1.32788	14.0922	0.000174068	0.0204808
							ENSG00000115271	1.65558	5.51239	13.7365	0.000210326	0.0245878		ENSG00000101916	-1.67023	3.17762	14.06	0.000177068	0.0206986
							ENSG00000141480	1.50534	5.30073	13.7286	0.000211212	0.0245878		ENSG00000012223	-1.87751	3.36037	13.9931	0.000183479	0.0213097
							ENSG00000142512	1.90993	2.28098	13.6564	0.000219495	0.0253248		ENSG00000009790	-1.99613	2.28768	13.9606	0.000186684	0.0213922
							ENSG00000145491	2.24334	-0.389405	13.6491	0.00022035	0.0253248		ENSG00000170909	-1.91095	1.64483	13.9514	0.000187593	0.0213922
							ENSG00000185862	1.93978	3.87606	13.6033	0.000225794	0.0257862		ENSG00000157168	-2.9831	-1.14176	13.9498	0.000187755	0.0213922
							ENSG00000163568	2.07537	0.485953	13.5739	0.000229357	0.0260284		ENSG00000144290	-3.39643	-1.47681	13.8845	0.000194392	0.0220091
							ENSG00000211949	4.34911	1.74631	13.4936	0.000239382	0.0269963		ENSG00000233913	-1.33353	2.2377	13.8087	0.000202392	0.0227717
							ENSG00000211964	4.3661	-0.545541	13.4485	0.000245196	0.0274803		ENSG00000197971	-1.72267	3.62363	13.7848	0.000204991	0.0228888
							ENSG00000172322	2.07817	2.80879	13.4075	0.000250621	0.0279148		ENSG00000111052	-0.890722	3.44827	13.7758	0.000205977	0.0228888
							ENSG00000223609	2.69057	3.47676	13.3936	0.000252486	0.02795		ENSG00000127084	-1.21929	4.39377	13.7635	0.00020733	0.0228978
							ENSG00000163131	1.45488	6.28909	13.3772	0.000254698	0.028023		ENSG00000123405	-1.38219	4.23509	13.7124	0.000213046	0.023244
							ENSG00000197582	0.917319	2.04369	13.2877	0.000267157	0.0292157		ENSG00000171236	-1.84242	2.94567	13.696	0.000214917	0.0233069
							ENSG00000234797	0.717305	2.11421	13.267	0.000270121	0.029357		ENSG00000172322	-2.01047	2.813	13.6677	0.000218174	0.023389
							ENSG00000064547	1.77523	3.46952	13.2464	0.000273101	0.029357		ENSG00000140379	-2.05139	2.00193	13.6669	0.000218273	0.023389
							ENSG00000168329	1.4375	2.22095	13.2383	0.000274284	0.029357		ENSG00000257743	-2.83466	-1.00066	13.6276	0.000222884	0.0236606
							ENSG00000174837	1.86653	0.690878	13.2337	0.000274957	0.029357		ENSG00000016391	0.792799	1.333	13.6202	0.000223761	0.0236606
							ENSG00000011600	1.06769	5.44156	13.1368	0.000289559	0.0306843		ENSG00000156738	-2.13412	1.01126	13.6119	0.00022475	0.0236606
							ENSG00000017483	1.98021	0.851945	13.1288	0.00029079	0.0306843		ENSG00000172243	-1.1312	4.65131	13.5801	0.000228596	0.0239255
							ENSG00000142405	1.94434	2.3095	13.0968	0.000295802	0.0307589		ENSG00000198814	-1.5983	2.78893	13.5377	0.000233821	0.0243309
							ENSG00000163958	2.16175	0.378942	13.0804	0.0002984	0.0307589		ENSG00000225972	-2.92764	0.160919	13.5255	0.000235347	0.024349
							ENSG00000179344	2.3509	3.48638	13.0756	0.000299167	0.0307589		ENSG00000188897	-1.20773	3.27263	13.4367	0.000246752	0.0253831
							ENSG00000005844	1.56726	3.91434	13.0735	0.000299499	0.0307589		ENSG00000225873	-2.33573	-0.769208	13.391	0.000252833	0.0258608
							ENSG00000096996	1.22079	1.66092	13.0685	0.0003003	0.0307589		ENSG00000151726	-1.5213	5.97462	13.3555	0.000257668	0.0261953
							ENSG00000260078	2.58461	0.465471	13.0597	0.000301725	0.0307589		ENSG00000035664	-1.67598	1.14319	13.3457	0.000259013	0.0261953
							ENSG00000162511	1.13184	6.76232	13.0353	0.00030567	0.030986		ENSG00000145850	1.45554	0.818503	13.3144	0.000263374	0.0264616
							ENSG00000276085	1.92869	0.64072	12.9827	0.000314378	0.031243		ENSG00000275895	-1.48242	3.53503	13.3038	0.000264863	0.0264616
							ENSG00000169385	2.04042	-0.261686	12.9801	0.000314817	0.031243		ENSG00000018280	-1.59534	5.48125	13.2954	0.000266057	0.0264616
							ENSG00000136250	1.43338	3.06039	12.9792	0.000314964	0.031243		ENSG00000160883	-1.73334	3.53101	13.2316	0.000275275	0.027228
							ENSG00000105352	2.42016	1.24584	12.9782	0.000315131	0.031243		ENSG00000166501	-1.66271	3.71578	13.1653	0.000285182	0.0280538
							ENSG00000198814	1.78508	3.10041	12.941	0.000321458	0.031609		ENSG00000171608	-1.69043	4.44787	13.1489	0.000287696	0.0281473
							ENSG00000167916	2.69653	0.765881	12.9355	0.000322411	0.031609		ENSG00000105835	-1.13366	7.162	13.111	0.000293573	0.028567
							ENSG00000198113	1.02792	2.50416	12.9258	0.000324078	0.031609		ENSG00000160588	-1.83556	2.31144	13.0925	0.000296477	0.0286945
							ENSG00000135940	0.60322	5.49094	12.8996	0.000328649	0.0316295		ENSG00000255197	-1.72239	1.61527	13.0003	0.00031144	0.0299815
							ENSG00000160588	1.89162	2.19002	12.8947	0.000329517	0.0316295		ENSG00000073756	-1.37204	2.51765	12.9689	0.000316709	0.0303266
							ENSG00000214456	2.46727	1.07449	12.8945	0.000329548	0.0316295		ENSG00000267174	-2.37125	-0.786432	12.9433	0.000321063	0.0305808
							ENSG00000158473	2.004	1.18588	12.8217	0.000342623	0.0327105		ENSG00000170006	-1.39601	4.15581	12.8731	0.000333344	0.0315835
							ENSG00000130167	2.47723	-0.58521	12.7904	0.00034841	0.0329246		ENSG00000284931	-2.40254	5.06198	12.829	0.000341285	0.0321665
							ENSG00000185834	0.9365	0.661468	12.7898	0.000348515	0.0329246		ENSG00000102879	-1.65337	5.4973	12.8003	0.000346556	0.0324932
							ENSG00000125753	0.836562	6.26792	12.7728	0.000351697	0.0329618		ENSG00000106780	-1.4278	4.41761	12.7845	0.000349507	0.0326002
							ENSG00000147381	1.83408	3.88392	12.7638	0.000353394	0.0329618		ENSG00000158517	-1.81978	3.46444	12.7631	0.000353527	0.0328051
							ENSG00000225630	-0.996596	6.96205	12.7585	0.000354388	0.0329618		ENSG00000162894	-1.79689	1.5057	12.7383	0.00035825	0.0330729
							ENSG00000100628	1.85043	4.03852	12.7462	0.000356736	0.03301		ENSG00000104818	2.90757	-0.596849	12.7048	0.000364718	0.0334351
							ENSG00000019582	1.42768	8.00524	12.7189	0.000361981	0.0333244		ENSG00000075884	-1.62355	1.85934	12.6988	0.000365888	0.0334351
							ENSG00000184574	0.802382	2.56143	12.7005	0.000365549	0.0334821		ENSG00000091106	-1.25991	2.45561	12.5838	0.000389096	0.0353763
							ENSG00000203645	-3.52443	-1.67147	12.6839	0.000368814	0.0335028		ENSG00000227191	-1.53942	0.343595	12.4838	0.000410497	0.0370249
							ENSG00000118520	2.13367	1.43444	12.6717	0.00037123	0.0335028		ENSG00000245164	-1.82148	1.30519	12.48	0.000411342	0.0370249
							ENSG00000167136	1.38025	0.807491	12.6628	0.000373002	0.0335028		ENSG00000122224	-2.15151	-0.0910357	12.457	0.000416439	0.0372972
							ENSG00000110057	0.969621	4.36737	12.6587	0.000373819	0.0335028		ENSG00000110876	-1.50792	4.46957	12.4228	0.000424114	0.0377965
							ENSG00000103490	1.19893	1.9866	12.6525	0.000375059	0.0335028		ENSG00000182162	-2.05085	1.47433	12.4127	0.000426429	0.0378156
							ENSG00000060558	0.912273	2.81778	12.61	0.000383694	0.0341053		ENSG00000129450	-1.56593	2.87923	12.3837	0.000433094	0.0381511
							ENSG00000255197	1.69815	1.52438	12.5768	0.000390557	0.0341247		ENSG00000134986	0.680061	5.46295	12.3779	0.00043445	0.0381511
							ENSG00000166947	2.25942	2.42464	12.5725	0.000391461	0.0341247		ENSG00000163131	-1.59352	6.59242	12.367	0.000436986	0.0381875
							ENSG00000233429	2.01394	0.25578	12.5682	0.000392363	0.0341247		ENSG00000118520	-1.56411	1.05583	12.3314	0.000445393	0.0387341
							ENSG00000004939	2.19509	5.87892	12.5676	0.000392495	0.0341247		ENSG00000134569	0.759461	3.17062	12.1839	0.000482045	0.0417201
							ENSG00000149781	1.01071	4.72672	12.5634	0.000393368	0.0341247		ENSG00000136842	-1.77045	1.28404	12.147	0.000491675	0.0423499
							ENSG00000144681	1.75094	0.695057	12.5132	0.000404081	0.0348863		ENSG00000093217	0.785071	0.54158	12.1294	0.000496338	0.0424473
							ENSG00000132965	1.16131	3.6448	12.5029	0.000406311	0.0349118		ENSG00000136929	-2.28626	3.62619	12.1205	0.000498708	0.0424473
							ENSG00000230291	0.720881	1.79055	12.4792	0.000411511	0.035191		ENSG00000214456	-1.99637	0.170454	12.1019	0.000503703	0.0424473
							ENSG00000166523	2.3189	2.49189	12.4639	0.000414902	0.0353137		ENSG00000204482	-1.47469	3.10103	12.099	0.000504482	0.0424473
							ENSG00000151651	1.55903	4.25619	12.432	0.000422035	0.0357521		ENSG00000174130	-1.40781	2.18428	12.0986	0.000504595	0.0424473
							ENSG00000137462	1.76091	4.20421	12.4173	0.000425371	0.0357897		ENSG00000125735	-2.16435	1.44206	12.0551	0.000516496	0.0431515
							ENSG00000220008	1.38598	0.852886	12.4081	0.000427467	0.0357897		ENSG00000204010	-2.12042	2.35221	12.0506	0.00051776	0.0431515
							ENSG00000178789	1.93881	0.232427	12.4039	0.000428429	0.0357897		ENSG00000146250	1.51851	0.211475	12.0063	0.00053021	0.0439442
							ENSG00000143119	1.23191	5.27239	12.3868	0.000432388	0.0359005		ENSG00000276775	6.77156	2.4021	11.9995	0.000532154	0.0439442
							ENSG00000115165	1.97373	2.59997	12.381	0.000433734	0.0359005		ENSG00000115107	0.702705	4.53817	11.9723	0.000539967	0.0443858
							ENSG00000171700	1.11829	3.69148	12.3626	0.000438022	0.0360797		ENSG00000233215	2.56871	-0.917302	11.9469	0.000547393	0.0447917
							ENSG00000128011	1.29222	0.677895	12.3546	0.000439899	0.0360797		ENSG00000254789	-2.57996	-1.274	11.8546	0.000575205	0.0468545
							ENSG00000244734	2.22617	11.9879	12.3046	0.000451839	0.0368374		ENSG00000163958	-1.66396	-0.562009	11.7809	0.000598418	0.0485257
							ENSG00000196205	0.649149	7.84905	12.2969	0.000453721	0.0368374		ENSG00000146094	-1.4233	4.06501	11.7544	0.000607001	0.049001
							ENSG00000158856	1.75321	4.2952	12.2879	0.000455897	0.0368374		ENSG00000196565	-1.97757	4.42492	11.7166	0.000619451	0.0497828
							ENSG00000243290	4.6377	-0.523839	12.2822	0.000457304	0.0368374		ENSG00000275832	0.593027	5.76959	11.6966	0.000626129	0.0499212
							ENSG00000026297	1.25788	5.17971	12.2688	0.000460602	0.0369382		ENSG00000188641	-0.912481	4.12586	11.6949	0.000626718	0.0499212
							ENSG00000160856	2.37338	0.0579519	12.2584	0.000463175	0.0369802		ENSG00000136732	-1.34157	4.99729	11.6816	0.000631219	0.0500582
							ENSG00000196209	1.16058	3.2503	12.2246	0.000471648	0.0374358		ENSG00000135083	-1.7025	1.33542	11.6626	0.000637689	0.0502473
							ENSG00000279423	1.91436	-1.36142	12.2191	0.000473031	0.0374358		ENSG00000184792	-1.51919	3.32234	11.6544	0.000640494	0.0502473
							ENSG00000275210	3.3151	-0.00420424	12.1762	0.000484041	0.0379672		ENSG00000248323	-1.28565	3.29695	11.6501	0.000641978	0.0502473
							ENSG00000142634	0.867806	6.47905	12.1722	0.000485061	0.0379672		ENSG00000160321	1.2859	0.84386	11.6402	0.000645407	0.0502971
							ENSG00000255328	2.49238	-0.0236953	12.1684	0.000486058	0.0379672		ENSG00000175489	-1.50919	3.49348	11.6267	0.00065012	0.050446
							ENSG00000215030	0.70905	3.59389	12.0662	0.000513436	0.0399329		ENSG00000015285	-1.52134	3.73957	11.6125	0.000655113	0.0506152
							ENSG00000198858	1.19907	5.48057	12.0494	0.000518099	0.0400762		ENSG00000130656	-2.58382	-0.301365	11.5925	0.000662177	0.0508576
							ENSG00000135842	1.87363	5.20238	12.0435	0.00051972	0.0400762		ENSG00000036448	-1.1853	0.376017	11.5877	0.0006639	0.0508576
							ENSG00000145335	1.77626	4.97155	12.0061	0.000530271	0.0407158		ENSG00000026559	0.607366	4.20246	11.5631	0.000672734	0.0512992
							ENSG00000105963	1.16514	1.54761	11.9612	0.000543212	0.0415327		ENSG00000258429	1.214	0.277961	11.5492	0.000677796	0.0512992
							ENSG00000124126	1.09832	5.76982	11.9349	0.000550911	0.0415382		ENSG00000126759	-1.81833	3.08968	11.548	0.000678214	0.0512992
							ENSG00000183508	1.85043	4.47327	11.9228	0.000554516	0.0415382		ENSG00000115165	-1.89262	2.42061	11.5189	0.000688917	0.0518591
							ENSG00000198216	2.34487	-0.379532	11.9219	0.000554776	0.0415382		ENSG00000130475	-1.2772	1.81999	11.5123	0.000691377	0.0518591
							ENSG00000139890	1.98393	0.350556	11.9095	0.000558479	0.0415382		ENSG00000189068	-2.59727	-0.801844	11.4715	0.000706703	0.0527887
							ENSG00000118473	-1.08234	1.06477	11.9092	0.00055858	0.0415382		ENSG00000228655	-2.53073	-1.06294	11.4633	0.000709839	0.0528038
							ENSG00000102931	0.834323	1.39251	11.9047	0.00055992	0.0415382		ENSG00000116741	-1.3728	5.48094	11.4398	0.000718868	0.0530633
							ENSG00000113749	1.43741	4.27608	11.9016	0.000560854	0.0415382		ENSG00000161243	0.745711	1.351	11.4389	0.000719222	0.0530633
							ENSG00000025708	1.1902	5.51169	11.8988	0.0005617	0.0415382		ENSG00000150681	-1.50425	2.28408	11.4242	0.000724921	0.0532654
							ENSG00000169220	1.5206	2.90864	11.8842	0.000566106	0.0416931		ENSG00000227507	-2.08305	1.54998	11.3943	0.000736698	0.0539107
							ENSG00000174125	1.50631	2.7699	11.8652	0.000571927	0.0418554		ENSG00000130167	-2.00799	-0.70476	11.3416	0.000757904	0.0550443
							ENSG00000141506	1.412	3.33915	11.8552	0.000575012	0.0418554		ENSG00000205786	-2.2827	-0.688657	11.3406	0.000758304	0.0550443
							ENSG00000275302	1.77831	2.38753	11.8544	0.000575268	0.0418554		ENSG00000243290	5.83403	1.72799	11.2871	0.000780495	0.0564276
							ENSG00000142185	1.00033	2.96935	11.811	0.000588816	0.0426691		ENSG00000221878	-1.68548	7.71433	11.2731	0.000786368	0.0566248
							ENSG00000140990	0.608314	4.82905	11.7924	0.000594724	0.0428486		ENSG00000139890	-1.702	0.00367166	11.2378	0.000801461	0.0574817
							ENSG00000282651	5.38807	-1.72322	11.7883	0.000596043	0.0428486		ENSG00000072818	-1.0588	3.85057	11.2183	0.000809954	0.0574912
							ENSG00000204482	1.31952	3.24285	11.7672	0.000602845	0.0430566		ENSG00000230825	1.36369	4.37951	11.2155	0.000811175	0.0574912
							ENSG00000167851	1.41237	3.22215	11.7645	0.000603709	0.0430566		ENSG00000271303	1.62654	0.372243	11.1787	0.000827397	0.058411
							ENSG00000130475	1.32931	1.90258	11.7488	0.000608829	0.0432508		ENSG00000130775	-1.5643	4.38124	11.1614	0.000835171	0.0587295
							ENSG00000183434	-6.24671	-1.0189	11.7099	0.000621684	0.0439908		ENSG00000240864	7.20894	4.2106	11.148	0.000841216	0.0589244
							ENSG00000051523	1.08922	5.78546	11.6812	0.000631346	0.0444328		ENSG00000118308	-1.36374	2.2808	11.1082	0.000859448	0.0598133
							ENSG00000012779	1.20179	5.84297	11.6766	0.000632923	0.0444328		ENSG00000005844	-1.62406	4.07853	11.1059	0.000860551	0.0598133
							ENSG00000128815	1.39356	2.55421	11.6678	0.000635926	0.0444328		ENSG00000204382	-6.21086	-1.0707	11.0864	0.000869623	0.0602113
							ENSG00000268734	2.31602	0.539704	11.6623	0.00063778	0.0444328		ENSG00000144407	0.929502	1.28505	11.0656	0.000879436	0.0606575
							ENSG00000174885	2.4216	1.08291	11.6392	0.00064576	0.044673		ENSG00000204020	-3.14911	-1.41609	11.036	0.000893608	0.0613997
							ENSG00000174130	1.50046	2.02884	11.638	0.000646179	0.044673		ENSG00000126353	-1.11863	2.08553	10.9769	0.000922553	0.0625806
							ENSG00000256393	0.935596	0.425364	11.6163	0.000653778	0.0450258		ENSG00000278857	5.94256	-1.66519	10.9753	0.00092335	0.0625806
							ENSG00000243449	1.80882	-0.651509	11.5942	0.000661591	0.0453907		ENSG00000151651	-1.42712	4.09966	10.9751	0.000923433	0.0625806
							ENSG00000174004	0.788683	3.53386	11.586	0.000664508	0.0454181		ENSG00000186517	-1.05836	5.25973	10.9726	0.0009247	0.0625806
							ENSG00000255398	2.07474	1.00058	11.5622	0.000673072	0.0458298		ENSG00000244437	4.85766	1.05273	10.943	0.000939582	0.0632336
							ENSG00000229644	1.64891	3.6953	11.5528	0.000676477	0.0458886		ENSG00000121005	1.29972	3.15676	10.9395	0.000941373	0.0632336
							ENSG00000105639	1.16299	5.25451	11.5314	0.000684296	0.0462451		ENSG00000182022	-1.5038	3.78154	10.9321	0.000945124	0.0632495
							ENSG00000174123	1.89786	-0.0920954	11.495	0.000697841	0.0469845		ENSG00000167094	-2.23598	-1.14769	10.9224	0.000950099	0.0633035
							ENSG00000218426	0.854463	1.6606	11.4714	0.000706741	0.0474068		ENSG00000278960	4.28382	-1.96219	10.9168	0.000952963	0.0633035
							ENSG00000132589	0.774317	7.2787	11.4518	0.000714238	0.0477323		ENSG00000168903	-2.85513	-0.921269	10.894	0.000964771	0.0638522
							ENSG00000059377	1.25175	3.602	11.4227	0.000725521	0.0481391		ENSG00000136250	-1.46886	3.278	10.8807	0.00097172	0.0640765
							ENSG00000206177	1.96778	2.68552	11.4188	0.000727037	0.0481391		ENSG00000103888	1.18392	5.36688	10.8645	0.000980276	0.0642314
							ENSG00000048540	-1.73371	0.0142291	11.4102	0.000730419	0.0481391		ENSG00000123329	-1.56763	3.76011	10.8627	0.000981203	0.0642314
							ENSG00000243797	2.92441	-1.28256	11.4087	0.000730997	0.0481391		ENSG00000017483	-2.27691	1.96331	10.8404	0.000993102	0.064736
							ENSG00000239857	0.778296	2.19	11.371	0.000746012	0.0482494		ENSG00000238243	-1.19054	1.63482	10.8348	0.000996105	0.064736
							ENSG00000241476	-5.34574	-1.51388	11.3683	0.000747073	0.0482494		ENSG00000236438	-1.18663	3.08492	10.7797	0.0010262	0.0662649
							ENSG00000054967	0.895822	2.86004	11.3583	0.000751131	0.0482494		ENSG00000234506	-2.48423	-1.47628	10.7756	0.00102848	0.0662649
							ENSG00000129450	1.50086	2.89628	11.3566	0.00075181	0.0482494		ENSG00000173110	-1.4726	3.19557	10.7716	0.00103067	0.0662649
							ENSG00000172020	1.60515	0.132411	11.3506	0.000754218	0.0482494		ENSG00000008438	-1.67827	0.606336	10.7565	0.00103916	0.0665731
							ENSG00000183307	1.24631	0.802607	11.3421	0.000757681	0.0482494		ENSG00000163219	-1.21372	3.68312	10.7335	0.00105211	0.0671635
							ENSG00000266094	1.62678	3.34975	11.3347	0.000760735	0.0482494		ENSG00000185811	-1.46755	3.58964	10.7127	0.00106403	0.0676843
							ENSG00000175806	0.705792	2.39117	11.3345	0.000760799	0.0482494		ENSG00000138678	-0.88514	2.58117	10.6747	0.00108613	0.0688466
							ENSG00000236438	1.63627	3.32369	11.3325	0.000761638	0.0482494		ENSG00000122223	-1.85476	0.602736	10.6665	0.00109094	0.0689092
							ENSG00000163235	1.39729	1.63835	11.3288	0.000763133	0.0482494		ENSG00000112053	-1.28889	0.160126	10.6588	0.00109549	0.0689548
							ENSG00000103254	0.905139	2.11455	11.327	0.000763887	0.0482494		ENSG00000255328	-1.8033	-0.714502	10.638	0.0011079	0.0693439
							ENSG00000136929	2.13448	2.99729	11.3249	0.00076476	0.0482494		ENSG00000171552	-0.8826	5.96343	10.6355	0.00110938	0.0693439
							ENSG00000130656	2.57554	-0.310044	11.2964	0.000776579	0.0487497		ENSG00000141506	-1.44267	3.48057	10.6203	0.00111855	0.0696591
							ENSG00000163221	2.34765	2.57982	11.2928	0.000778093	0.0487497		ENSG00000189067	-0.788072	7.57908	10.6143	0.00112216	0.0696591
							ENSG00000213445	0.738701	5.2971	11.244	0.000798819	0.0498751		ENSG00000214967	0.898289	0.51298	10.5441	0.00116559	0.0721067
							ENSG00000140932	1.88044	1.26105	11.2113	0.000813012	0.0503348		ENSG00000169877	-1.99116	1.47263	10.4993	0.00119419	0.0736227
							ENSG00000173868	1.29323	4.24233	11.2081	0.000814392	0.0503348		ENSG00000082074	-1.07545	5.58483	10.4879	0.00120157	0.0738251
							ENSG00000226415	0.725119	1.53491	11.2033	0.00081651	0.0503348		ENSG00000197471	-1.67411	2.86268	10.4376	0.00123478	0.0756072
							ENSG00000111679	0.806126	5.5648	11.1935	0.000820861	0.0503348		ENSG00000122694	-1.37694	3.50169	10.4306	0.00123942	0.0756341
							ENSG00000139970	0.983039	1.67182	11.1919	0.000821539	0.0503348		ENSG00000142512	-1.91892	2.14829	10.4138	0.0012508	0.0760706
							ENSG00000124731	1.53204	3.84274	11.1888	0.00082292	0.0503348		ENSG00000198216	-1.94938	-0.921909	10.3973	0.001262	0.0764289
							ENSG00000104827	1.6289	6.13089	11.1632	0.000834338	0.0508608		ENSG00000127951	-1.40258	5.26295	10.3926	0.00126518	0.0764289
							ENSG00000005381	1.80675	1.58348	11.1359	0.000846712	0.0514413		ENSG00000155926	-1.3083	4.75813	10.3484	0.0012959	0.0780226
							ENSG00000198053	0.685657	6.02074	11.1081	0.000859514	0.0519062		ENSG00000237268	2.61437	-0.61601	10.34	0.0013018	0.0781165
							ENSG00000127220	0.599081	4.55443	11.1068	0.000860117	0.0519062		ENSG00000069974	-0.693021	4.5767	10.3303	0.00130865	0.0782667
							ENSG00000084070	1.25265	5.93253	11.0935	0.000866309	0.0521056		ENSG00000143226	-1.0005	6.16954	10.3115	0.00132202	0.0784854
							ENSG00000171951	-1.42826	0.155587	11.0863	0.000869692	0.0521353		ENSG00000124102	-2.54587	-0.39722	10.3039	0.00132748	0.0784854
							ENSG00000185811	1.26115	3.36265	11.0546	0.000884693	0.052859		ENSG00000136695	-0.986915	4.59837	10.3032	0.00132797	0.0784854
							ENSG00000010610	0.882382	5.46588	11.047	0.000888326	0.0528883		ENSG00000102837	-2.04159	1.34799	10.3008	0.00132974	0.0784854
							ENSG00000188906	1.77105	3.58018	11.0353	0.000893939	0.0528883		ENSG00000111110	0.69128	4.83801	10.2944	0.00133435	0.0784999
							ENSG00000228655	2.31391	-0.609829	11.0352	0.000893977	0.0528883		ENSG00000145491	-1.76776	-0.618947	10.2635	0.00135685	0.0795633
							ENSG00000152766	2.10049	0.160736	11.0189	0.000901855	0.05318		ENSG00000243055	-1.99048	-1.21598	10.2538	0.00136404	0.0797256
							ENSG00000231389	1.45263	5.35744	10.9992	0.000911488	0.053573		ENSG00000224650	2.25005	1.70889	10.2175	0.00139112	0.0810453
							ENSG00000159840	0.729284	6.99594	10.9875	0.000917306	0.0537398		ENSG00000146285	-1.97819	-0.187854	10.2041	0.0014013	0.0813746
							ENSG00000078328	-1.96535	-0.883327	10.9794	0.00092129	0.0537986		ENSG00000055732	0.789554	3.84028	10.1702	0.00142729	0.0826175
							ENSG00000084110	2.2237	1.62079	10.9728	0.000924575	0.0538162		ENSG00000203710	-1.12986	4.58948	10.1602	0.00143507	0.0828016
							ENSG00000158457	0.847496	3.02415	10.9568	0.000932606	0.0540159		ENSG00000197405	-1.2856	4.44896	10.154	0.00143991	0.0828153
							ENSG00000146192	1.16422	4.07026	10.954	0.000933993	0.0540159		ENSG00000238005	-2.16536	-1.18107	10.1418	0.00144945	0.0830986
							ENSG00000175567	0.878281	4.96602	10.927	0.000947738	0.0543917		ENSG00000223891	-0.630853	2.52241	10.132	0.00145715	0.0832748
							ENSG00000277632	1.48998	0.268459	10.9248	0.000948875	0.0543917		ENSG00000110665	-1.7884	2.08261	10.1061	0.00147779	0.0839219
							ENSG00000229754	1.37012	0.331481	10.9235	0.000949534	0.0543917		ENSG00000241886	-2.00684	-1.3387	10.0885	0.00149198	0.0844613
							ENSG00000093072	1.16794	4.41356	10.9047	0.000959187	0.0546832		ENSG00000119950	-0.772311	5.26874	10.0718	0.00150557	0.0849631
							ENSG00000104951	1.07883	1.80978	10.9018	0.000960683	0.0546832		ENSG00000101265	-1.21648	5.18436	10.0503	0.00152319	0.0854372
							ENSG00000010671	0.982388	2.63593	10.8933	0.000965129	0.0547635		ENSG00000047597	-1.46978	2.20405	10.0432	0.00152915	0.0854372
							ENSG00000110047	0.688972	7.49183	10.8873	0.000968246	0.0547681		ENSG00000127152	-2.09714	0.650768	10.0409	0.001531	0.0854372
							ENSG00000188536	1.79734	9.94201	10.8813	0.000971397	0.0547746		ENSG00000198858	-1.16724	5.24279	10.0386	0.00153295	0.0854372
							ENSG00000137841	1.18865	4.2471	10.8653	0.000979833	0.0550611		ENSG00000165406	-0.91738	5.47638	9.99407	0.00157045	0.0872571
							ENSG00000151726	1.76501	6.36504	10.8601	0.00098258	0.0550611		ENSG00000211598	4.14685	2.3831	9.98374	0.00157929	0.087478
							ENSG00000101188	2.56589	-1.764	10.8479	0.000989057	0.0552524		ENSG00000116852	-1.46791	2.66735	9.93912	0.00161803	0.0893489
							ENSG00000173930	1.70204	0.307191	10.8236	0.00100212	0.0558095		ENSG00000238160	-1.99838	-0.882031	9.92892	0.00162702	0.0895707
							ENSG00000064666	1.07011	5.76403	10.804	0.00101282	0.0560908		ENSG00000211955	4.84386	1.32349	9.89431	0.00165791	0.0907248
							ENSG00000102445	1.03775	2.60648	10.8029	0.00101339	0.0560908		ENSG00000100121	-1.95205	0.157816	9.8887	0.00166297	0.0907248
							ENSG00000154451	1.63421	2.89092	10.7896	0.00102072	0.0563236		ENSG00000113749	-1.19574	3.78465	9.88855	0.0016631	0.0907248
							ENSG00000204287	1.33537	6.39534	10.774	0.00102934	0.0566265		ENSG00000234389	-2.29214	-1.2521	9.86932	0.00168058	0.0910786
							ENSG00000225873	2.22293	0.0653565	10.7334	0.00105216	0.0576995		ENSG00000167851	-1.46526	3.27941	9.86784	0.00168193	0.0910786
							ENSG00000160410	0.890732	5.29117	10.728	0.00105524	0.0576995		ENSG00000185201	-0.92142	6.49175	9.86191	0.00168736	0.0910786
							ENSG00000203747	1.01746	5.79047	10.716	0.00106215	0.0579018		ENSG00000162722	-1.09395	5.24238	9.85569	0.00169307	0.0910786
							ENSG00000181284	0.683553	2.03739	10.707	0.0010673	0.0579495		ENSG00000111087	-1.57203	0.48547	9.85372	0.00169488	0.0910786
							ENSG00000110077	0.794685	5.44773	10.7033	0.00106945	0.0579495		ENSG00000183049	-1.16275	2.86142	9.81848	0.00172767	0.0923544
							ENSG00000154175	-1.68582	6.12607	10.6866	0.00107915	0.058205		ENSG00000181274	-0.884751	4.20418	9.81652	0.00172951	0.0923544
							ENSG00000197971	1.45756	3.57965	10.6841	0.00108062	0.058205		ENSG00000255587	-1.499	-0.330873	9.78297	0.00176136	0.0932588
							ENSG00000180061	1.02164	1.7206	10.6725	0.00108741	0.0583964		ENSG00000077420	-1.53329	3.73656	9.75109	0.00179216	0.0946115
							ENSG00000282639	4.56148	-2.47691	10.6425	0.00110518	0.0587805		ENSG00000211950	8.46624	3.33918	9.74088	0.00180215	0.0948606
							ENSG00000227507	1.71062	1.6313	10.6363	0.00110886	0.0587805		ENSG00000168329	-1.50306	2.65275	9.73496	0.00180796	0.0948888
							ENSG00000104880	0.714965	1.92836	10.6312	0.00111198	0.0587805		ENSG00000132185	-2.01891	-1.00358	9.7206	0.00182214	0.0953552
							ENSG00000182487	1.42026	2.13805	10.623	0.00111689	0.0587805		ENSG00000070748	1.41098	-0.1993	9.69559	0.0018471	0.0963814
							ENSG00000167207	1.70819	2.05966	10.6216	0.00111776	0.0587805		ENSG00000123095	0.59889	3.32666	9.66373	0.00187942	0.0977841
							ENSG00000167705	0.791423	3.0041	10.6182	0.00111983	0.0587805		ENSG00000134830	-1.2767	2.30584	9.64938	0.00189416	0.0981679
							ENSG00000152926	-1.01138	8.29411	10.5984	0.00113187	0.0587805		ENSG00000137673	2.66597	0.566805	9.64594	0.0018977	0.0981679
							ENSG00000147443	0.926676	3.74131	10.5965	0.00113302	0.0587805		ENSG00000174125	-1.20125	2.87947	9.63464	0.00190941	0.0984347
							ENSG00000284931	1.72691	4.5461	10.5958	0.00113343	0.0587805		ENSG00000110448	-1.7583	0.478698	9.63043	0.0019138	0.0984347
							ENSG00000184730	1.19102	4.91728	10.5945	0.00113424	0.0587805		ENSG00000211662	4.96072	1.61978	9.61223	0.00193286	0.0989031
							ENSG00000129667	0.881856	4.27104	10.5835	0.00114099	0.0587805		ENSG00000213934	-2.72327	7.8037	9.61125	0.00193389	0.0989031
							ENSG00000196843	0.855409	4.19938	10.5761	0.00114558	0.0587805		ENSG00000161929	-1.34065	2.03948	9.59774	0.00194817	0.0993509
							ENSG00000091106	1.33594	2.40626	10.5703	0.0011492	0.0587805		ENSG00000177663	-1.1762	5.31807	9.57086	0.0019769	0.100532
							ENSG00000229921	-1.50025	0.047826	10.5651	0.00115244	0.0587805		ENSG00000278635	1.55902	-1.02697	9.51971	0.00203277	0.103081
							ENSG00000176340	0.606751	5.71594	10.564	0.00115314	0.0587805		ENSG00000081320	-0.753517	5.22624	9.5082	0.00204556	0.103149
							ENSG00000180549	2.5314	-0.0329437	10.56	0.00115561	0.0587805		ENSG00000179862	1.01409	3.03228	9.49739	0.00205765	0.103469
							ENSG00000196358	1.71344	1.32856	10.547	0.00116379	0.0587805		ENSG00000132819	-1.45915	4.55129	9.48529	0.00207126	0.103574
							ENSG00000183091	-0.847461	3.77593	10.5447	0.00116523	0.0587805		ENSG00000261245	-3.72076	-2.16451	9.46998	0.00208862	0.104153
							ENSG00000019169	1.36657	1.66128	10.5446	0.00116531	0.0587805		ENSG00000236347	-0.788918	1.2302	9.4602	0.00209978	0.10442
							ENSG00000186076	0.628149	2.5333	10.5407	0.00116774	0.0587805		ENSG00000029534	-1.36512	2.71962	9.44353	0.00211895	0.105083
							ENSG00000116701	1.5384	5.29522	10.537	0.00117007	0.0587805		ENSG00000013306	-1.01564	6.38367	9.43307	0.00213107	0.105106
							ENSG00000137077	-2.65364	0.182646	10.5359	0.00117081	0.0587805		ENSG00000284948	-2.13117	-1.55724	9.42146	0.00214461	0.105197
							ENSG00000102524	1.45605	3.65774	10.5328	0.00117274	0.0587805		ENSG00000276476	0.665674	1.87862	9.38993	0.00218181	0.106731
							ENSG00000122877	1.4913	0.891652	10.5081	0.00118855	0.0590448		ENSG00000116133	0.597315	6.33886	9.37653	0.00219782	0.107223
							ENSG00000258429	0.951403	0.700926	10.5076	0.00118884	0.0590448		ENSG00000231412	-1.86286	-0.253783	9.36374	0.0022132	0.107681
							ENSG00000167208	1.35854	2.28905	10.5045	0.00119082	0.0590448		ENSG00000123610	-1.70633	0.207835	9.34817	0.00223208	0.108307
							ENSG00000268447	-5.18195	-2.14336	10.5023	0.00119226	0.0590448		ENSG00000104894	-1.23558	4.06138	9.33476	0.00224848	0.108809
							ENSG00000179304	0.61208	2.21172	10.499	0.00119438	0.0590448		ENSG00000059728	-0.702511	7.10596	9.32961	0.0022548	0.108823
							ENSG00000122694	1.35371	3.77249	10.4924	0.00119864	0.0590469		ENSG00000135426	-1.93235	0.141811	9.26009	0.00234202	0.11262
							ENSG00000166501	1.37236	3.62088	10.4889	0.00120097	0.0590469		ENSG00000215458	-1.33198	0.684745	9.25699	0.00234599	0.11262
							ENSG00000131979	0.923812	3.0522	10.479	0.00120742	0.0592028		ENSG00000204131	-1.0983	3.26172	9.25164	0.00235285	0.112649
							ENSG00000123405	1.48008	4.48151	10.4715	0.00121229	0.0592808		ENSG00000198876	-0.791676	6.44956	9.19176	0.00243107	0.116085
							ENSG00000274536	1.4897	3.71751	10.4576	0.00122147	0.0595682		ENSG00000168071	-1.37833	3.67008	9.1749	0.00245357	0.11667
							ENSG00000238113	1.25999	1.00182	10.4407	0.00123268	0.0597914		ENSG00000086730	-0.923633	4.33592	9.17289	0.00245627	0.11667
							ENSG00000271605	0.852395	2.56653	10.4223	0.00124501	0.0602278		ENSG00000274008	-1.68926	-0.804452	9.16457	0.00246746	0.116893
							ENSG00000180353	0.67935	6.52732	10.3283	0.00131003	0.0632038		ENSG00000179431	0.759755	1.95586	9.15058	0.00248639	0.11748
							ENSG00000281162	2.2332	0.975156	10.3018	0.00132902	0.0639487		ENSG00000241163	-0.923056	1.69403	9.12103	0.00252688	0.118812
							ENSG00000189068	2.49438	-0.767431	10.2887	0.00133845	0.0642314		ENSG00000225476	-2.29326	-1.1896	9.09551	0.00256238	0.120125
							ENSG00000026751	1.8815	1.79611	10.2432	0.00137187	0.0656605		ENSG00000271736	-2.29026	-1.13801	9.08014	0.00258401	0.120766
							ENSG00000010932	-1.17287	0.293795	10.2241	0.00138618	0.0661698		ENSG00000233581	-1.47963	0.0740335	9.07627	0.00258948	0.120766
							ENSG00000123395	0.606895	4.30093	10.1874	0.00141407	0.067323		ENSG00000204345	-3.98774	-2.0599	9.0659	0.0026042	0.121139
							ENSG00000133246	1.56213	2.59332	10.1593	0.00143578	0.0681771		ENSG00000187837	-0.68506	6.56476	9.05701	0.00261689	0.121416
							ENSG00000115138	1.68973	1.63041	10.1266	0.00146147	0.0689523		ENSG00000211941	5.76404	2.37807	9.0467	0.0026317	0.121416
							ENSG00000196126	1.60075	4.67963	10.1264	0.00146158	0.0689523		ENSG00000136286	-1.61536	3.02095	9.04655	0.00263191	0.121416
							ENSG00000136840	0.747974	2.89103	10.1193	0.00146725	0.0689523		ENSG00000259663	0.911732	1.13184	9.04292	0.00263714	0.121416
							ENSG00000169403	1.20461	4.42965	10.1143	0.00147122	0.0689523		ENSG00000167483	-1.62624	1.11173	9.01916	0.00267164	0.122379
							ENSG00000248323	1.4026	3.28374	10.1043	0.00147922	0.0691477		ENSG00000243797	-2.43501	-1.77677	8.9645	0.00275276	0.125774
							ENSG00000100448	1.62683	-0.113215	10.0599	0.00151529	0.0705001		ENSG00000106948	-1.0606	4.79182	8.94412	0.00278365	0.126763
							ENSG00000186529	1.94054	2.66101	10.0566	0.00151806	0.0705001		ENSG00000113263	-1.7729	1.30182	8.93932	0.00279097	0.126763
							ENSG00000213860	0.699304	0.737269	10.0544	0.00151987	0.0705001		ENSG00000137462	-1.25869	3.93548	8.92909	0.00280665	0.126763
							ENSG00000168040	0.716468	3.18585	10.0452	0.00152749	0.0706719		ENSG00000256660	-1.91359	-0.771115	8.92574	0.0028118	0.126763
							ENSG00000166002	0.780353	2.30321	10.0316	0.00153876	0.0708303		ENSG00000229988	-3.08625	-1.56701	8.92463	0.0028135	0.126763
							ENSG00000105610	2.21915	0.415825	10.0264	0.0015431	0.0708491		ENSG00000249738	-0.906083	0.0897615	8.92259	0.00281665	0.126763
							ENSG00000134516	1.05797	3.94225	9.98488	0.00157831	0.0721261		ENSG00000225963	-1.10913	0.893738	8.90344	0.00284634	0.12778
							ENSG00000132465	2.2059	0.922981	9.98418	0.00157891	0.0721261		ENSG00000137441	-1.59563	-0.330262	8.8961	0.00285781	0.127976
							ENSG00000163154	0.875417	2.20422	9.97885	0.00158349	0.0721527		ENSG00000230266	-0.955879	1.77377	8.86633	0.00290479	0.129757
							ENSG00000160796	1.15441	5.31592	9.96519	0.00159528	0.0724626		ENSG00000084070	-0.949412	5.58451	8.85849	0.00291729	0.129993
							ENSG00000134955	0.756965	3.81519	9.96168	0.00159832	0.0724626		ENSG00000248996	-1.57948	-0.258713	8.83207	0.00295982	0.131562
							ENSG00000126882	0.773851	4.11173	9.95302	0.00160586	0.0726218		ENSG00000133069	-1.58561	3.2685	8.81214	0.00299233	0.132679
							ENSG00000280071	0.954491	2.65725	9.94784	0.00161038	0.0726442		ENSG00000283994	-2.01596	-1.33498	8.80601	0.00300239	0.132799
							ENSG00000241945	-1.8344	1.46209	9.89594	0.00165644	0.0745355		ENSG00000164530	1.24691	0.656078	8.79577	0.0030193	0.133219
							ENSG00000168071	1.39524	3.82503	9.88812	0.00166349	0.0746146		ENSG00000227039	-1.6457	0.970513	8.75236	0.00309202	0.135621
							ENSG00000125850	0.937827	0.490179	9.88191	0.00166912	0.0746146		ENSG00000274963	-0.679338	1.47707	8.74819	0.00309909	0.135621
							ENSG00000255163	2.38723	-0.678806	9.88028	0.0016706	0.0746146		ENSG00000169403	-1.13362	4.35105	8.74139	0.00311067	0.135621
							ENSG00000110324	0.929353	4.47896	9.84498	0.00170296	0.0758356		ENSG00000211689	-1.26695	-0.150225	8.74096	0.00311141	0.135621
							ENSG00000140368	1.41024	2.62806	9.83904	0.00170846	0.0758356		ENSG00000066336	-1.17441	4.67479	8.72866	0.00313247	0.135915
							ENSG00000248477	1.30047	-0.573052	9.8368	0.00171055	0.0758356		ENSG00000140749	-0.836498	4.36423	8.7282	0.00313326	0.135915
							ENSG00000269981	1.44767	2.46561	9.8114	0.00173434	0.0765144		ENSG00000189409	1.3359	-0.214566	8.71899	0.00314912	0.136275
							ENSG00000169877	1.97358	1.8582	9.80605	0.00173939	0.0765501		ENSG00000229314	-2.64473	-1.38535	8.70157	0.00317935	0.137213
							ENSG00000107902	0.661775	3.58422	9.7768	0.00176727	0.0775034		ENSG00000224259	1.19699	-0.351516	8.69775	0.00318604	0.137213
							ENSG00000163823	1.04808	4.44697	9.77434	0.00176964	0.0775034		ENSG00000159023	-1.12214	5.19953	8.69123	0.00319744	0.137376
							ENSG00000104903	0.849339	3.29429	9.7632	0.0017804	0.0775652		ENSG00000122862	-0.910289	6.78428	8.67783	0.00322104	0.137567
							ENSG00000249790	1.85934	1.89422	9.76279	0.0017808	0.0775652		ENSG00000249790	-2.18939	2.17747	8.67781	0.00322108	0.137567
							ENSG00000113368	1.08906	4.54815	9.75954	0.00178395	0.0775652		ENSG00000129355	-1.11603	2.83507	8.67569	0.00322482	0.137567
							ENSG00000127084	1.0724	4.52786	9.75119	0.00179207	0.0777311		ENSG00000196502	-0.90366	2.95359	8.66834	0.00323786	0.137797
							ENSG00000026508	0.717106	6.75698	9.74245	0.00180061	0.0779141		ENSG00000214695	5.26736	-1.75294	8.66234	0.00324854	0.137925
							ENSG00000178458	0.792145	1.81791	9.7291	0.00181373	0.0782942		ENSG00000164756	-1.87009	1.67348	8.62927	0.00330804	0.139792
							ENSG00000172354	0.628719	7.25533	9.71353	0.00182917	0.0787721		ENSG00000231475	5.27627	-0.726646	8.59988	0.00336185	0.141733
							ENSG00000013306	0.922318	6.42257	9.69357	0.00184914	0.0792536		ENSG00000257446	0.761873	0.0203435	8.56367	0.00342938	0.143906
							ENSG00000182022	1.43253	4.0047	9.68922	0.00185353	0.0792536		ENSG00000140368	-1.39873	2.51435	8.50285	0.00354591	0.148196
							ENSG00000161929	1.28695	1.87031	9.66248	0.00188069	0.0802251		ENSG00000213654	-0.949116	4.06376	8.50173	0.00354808	0.148196
							ENSG00000163932	0.769227	5.05304	9.65724	0.00188607	0.0802646		ENSG00000106789	-0.72455	3.18608	8.48167	0.00358743	0.149272
							ENSG00000155926	1.43217	5.01897	9.65223	0.00189122	0.0802947		ENSG00000100721	-1.94458	-0.410596	8.48016	0.00359041	0.149272
							ENSG00000240065	1.09449	3.66698	9.64338	0.00190036	0.080493		ENSG00000255398	-1.48967	0.943554	8.46472	0.003621	0.150009
							ENSG00000136732	1.08104	5.0576	9.6328	0.00191133	0.0807683		ENSG00000119866	-1.34226	-0.0596049	8.4628	0.00362482	0.150009
							ENSG00000198736	0.926028	5.51871	9.62512	0.00191934	0.0808354		ENSG00000167850	-1.28055	0.52025	8.45184	0.00364674	0.15057
							ENSG00000124102	2.21893	-0.649278	9.61906	0.00192569	0.0808354		ENSG00000006659	-0.873351	7.97908	8.43428	0.00368212	0.151683
							ENSG00000213401	3.88954	0.0547151	9.61842	0.00192636	0.0808354		ENSG00000141480	-1.08496	4.8931	8.41779	0.00371566	0.152715
							ENSG00000198046	-0.771271	1.90334	9.58386	0.00196295	0.0821799		ENSG00000074410	1.3991	2.00536	8.40986	0.00373191	0.153034
							ENSG00000282416	3.21375	-1.9851	9.57581	0.00197158	0.0823499		ENSG00000105501	-2.02504	-0.975725	8.40236	0.00374734	0.153317
							ENSG00000175857	1.76429	0.672423	9.56515	0.00198306	0.0826384		ENSG00000108309	-1.1922	1.27951	8.39429	0.00376402	0.153651
							ENSG00000151320	-1.04028	1.91869	9.55625	0.0019927	0.0828485		ENSG00000183508	-1.54227	4.50326	8.37812	0.00379765	0.154672
							ENSG00000161955	0.960547	1.88647	9.53298	0.00201812	0.0835548		ENSG00000122122	-1.21601	3.54871	8.36447	0.00382629	0.155487
							ENSG00000177105	0.684547	5.54359	9.5214	0.00203089	0.0835548		ENSG00000169896	-1.21856	4.82397	8.33	0.00389957	0.157753
							ENSG00000110448	1.52279	0.0851714	9.5212	0.00203111	0.0835548		ENSG00000196358	-1.42168	1.06981	8.32493	0.00391047	0.15781
							ENSG00000166527	1.46254	1.31854	9.52079	0.00203157	0.0835548		ENSG00000163519	-2.36322	-0.654767	8.31941	0.00392238	0.15781
							ENSG00000203724	0.813939	0.942699	9.51726	0.00203548	0.0835548		ENSG00000244116	5.61884	-0.293128	8.31567	0.00393044	0.15781
							ENSG00000100075	0.6395	5.45626	9.51547	0.00203747	0.0835548		ENSG00000118514	1.31133	0.428146	8.31309	0.00393604	0.15781
							ENSG00000145242	-1.45225	-0.953802	9.50588	0.00204815	0.0836521		ENSG00000171916	-2.03362	-1.1743	8.30794	0.00394721	0.157906
							ENSG00000211898	1.76317	0.0132795	9.50501	0.00204911	0.0836521		ENSG00000140254	0.984376	-0.164004	8.28978	0.00398688	0.158787
							ENSG00000170421	0.711106	10.6615	9.49687	0.00205823	0.0838345		ENSG00000228956	-1.64269	-1.26385	8.24742	0.00408099	0.161819
							ENSG00000160211	0.733393	4.29999	9.46366	0.00209582	0.0851735		ENSG00000165181	-0.746562	2.67768	8.21549	0.00415342	0.163969
							ENSG00000100365	0.900117	4.89207	9.43625	0.00212738	0.0862616		ENSG00000086506	-1.86424	-0.537604	8.20051	0.00418786	0.164352
							ENSG00000129355	1.1571	3.10845	9.43181	0.00213253	0.0862768		ENSG00000271856	-2.05638	-1.29391	8.19937	0.0041905	0.164352
							ENSG00000108479	0.646874	3.42649	9.41403	0.00215331	0.0869226		ENSG00000164946	0.896277	1.99575	8.1754	0.00424623	0.165629
							ENSG00000165025	0.845764	4.53511	9.39596	0.00217464	0.0875874		ENSG00000158481	-2.23827	-1.62152	8.1735	0.00425067	0.165629
							ENSG00000029534	1.47325	2.67517	9.37355	0.00220139	0.0884674		ENSG00000253998	4.22091	-0.631111	8.15622	0.00429136	0.166853
							ENSG00000177614	0.870808	0.867658	9.36467	0.00221208	0.0886996		ENSG00000118849	0.819666	1.16586	8.14869	0.00430922	0.167187
							ENSG00000111058	-1.20089	1.70904	9.34808	0.0022322	0.0893076		ENSG00000196684	-0.923662	3.8275	8.14196	0.00432524	0.167447
							ENSG00000196565	1.43316	3.81424	9.30225	0.00228873	0.0912359		ENSG00000176463	-1.42567	2.18107	8.11784	0.00438318	0.169155
							ENSG00000260467	2.5942	-0.356882	9.29525	0.00229749	0.0912359		ENSG00000277350	-2.00374	-0.757723	8.1095	0.00440339	0.169155
							ENSG00000103522	1.17771	0.790652	9.29495	0.00229787	0.0912359		ENSG00000180448	-0.636132	6.54486	8.10804	0.00440693	0.169155
							ENSG00000158089	1.69311	-0.374425	9.29276	0.00230062	0.0912359		ENSG00000161944	-1.47285	0.0101687	8.10019	0.00442605	0.169527
							ENSG00000101265	1.08448	5.09063	9.27744	0.00231993	0.0918002		ENSG00000160796	-0.984629	5.24558	8.09261	0.0044446	0.169876
							ENSG00000104267	0.904388	3.46894	9.27285	0.00232576	0.0918294		ENSG00000203999	-1.01802	-0.0453441	8.0887	0.0044542	0.169883
							ENSG00000180539	1.49152	0.962381	9.23728	0.00237137	0.0934259		ENSG00000172349	-0.934952	3.53064	8.0693	0.00450215	0.171045
							ENSG00000178814	0.838408	2.05209	9.20393	0.00241497	0.094936		ENSG00000133105	-3.03414	-1.89778	8.0681	0.00450513	0.171045
							ENSG00000218809	3.60501	-1.9737	9.18826	0.00243572	0.0955439		ENSG00000231170	-0.645932	0.504244	8.04985	0.00455075	0.171298
							ENSG00000120280	1.29291	1.39243	9.16854	0.00246211	0.0960242		ENSG00000145808	0.834985	3.35631	8.04768	0.00455619	0.171298
							ENSG00000181264	-0.670785	4.8759	9.16719	0.00246393	0.0960242		ENSG00000272501	-1.21856	0.643856	8.047	0.00455791	0.171298
							ENSG00000104774	0.59755	5.6213	9.15019	0.00248693	0.0966542		ENSG00000090013	-0.66952	5.40909	8.03914	0.00457773	0.171684
							ENSG00000125735	1.78661	1.51239	9.14733	0.00249081	0.0966542		ENSG00000224877	0.822523	2.15467	8.02388	0.00461645	0.172776
							ENSG00000204581	-1.09211	0.490428	9.13977	0.00250113	0.0968463		ENSG00000140451	0.777947	1.22449	8.0191	0.00462866	0.172874
							ENSG00000133742	2.10393	3.43086	9.13342	0.00250982	0.0969748		ENSG00000269720	0.98896	1.75791	8.0126	0.0046453	0.173049
							ENSG00000153563	1.75631	1.60035	9.12886	0.00251608	0.0970088		ENSG00000130600	0.789983	9.07658	8.00976	0.00465259	0.173049
							ENSG00000123338	0.790934	4.67827	9.11627	0.00253346	0.0974708		ENSG00000048740	-0.980246	4.43435	7.98413	0.00471891	0.175154
							ENSG00000188738	-0.697753	1.24728	9.10868	0.00254399	0.0976677		ENSG00000165178	-1.40294	2.73912	7.97804	0.00473482	0.175383
							ENSG00000159496	1.33726	1.28771	9.06502	0.00260546	0.0989112		ENSG00000143416	-1.28934	4.18935	7.97137	0.00475231	0.175485
							ENSG00000138964	1.17366	3.26294	9.06176	0.0026101	0.0989112		ENSG00000181143	1.07778	2.7782	7.96955	0.00475707	0.175485
							ENSG00000167676	1.42826	2.02415	9.06151	0.00261046	0.0989112		ENSG00000226005	-1.96886	-0.909405	7.94211	0.00482975	0.177802
							ENSG00000103653	0.630869	5.32021	9.05886	0.00261425	0.0989112		ENSG00000211772	-1.74675	1.38622	7.93631	0.00484525	0.178009
							ENSG00000111348	0.870207	6.87094	9.05851	0.00261475	0.0989112		ENSG00000184730	-1.02761	4.99032	7.93233	0.00485592	0.178037
							ENSG00000159189	0.973261	7.17482	9.0262	0.00266137	0.100464		ENSG00000100055	-1.05068	4.96128	7.88733	0.00497822	0.181781
							ENSG00000115325	0.718568	2.89883	9.01711	0.00267463	0.100754		ENSG00000145103	0.796041	1.99782	7.87634	0.00500857	0.182519
							ENSG00000170296	0.730739	2.93112	9.00094	0.00269841	0.101438		ENSG00000218839	4.40933	-1.92021	7.8694	0.00502784	0.182851
							ENSG00000162711	1.20959	2.11409	8.98195	0.0027266	0.102179		ENSG00000117676	-1.03124	4.11899	7.85581	0.00506575	0.183488
							ENSG00000157168	2.46019	-0.831965	8.97639	0.0027349	0.102179		ENSG00000121104	-1.00486	2.49131	7.83969	0.00511113	0.18476
							ENSG00000227039	1.54683	1.18091	8.97624	0.00273513	0.102179		ENSG00000140199	-0.739814	4.83537	7.82203	0.00516132	0.185828
							ENSG00000153310	0.682617	5.4403	8.97045	0.00274382	0.102218		ENSG00000133048	-0.94833	3.27363	7.7939	0.00524228	0.188366
							ENSG00000113303	2.30235	-0.149209	8.95892	0.00276119	0.102516		ENSG00000134827	-1.45852	-0.565053	7.75511	0.00535609	0.191691
							ENSG00000181274	0.929953	4.49067	8.93206	0.00280208	0.103525		ENSG00000238241	-2.22258	-1.76139	7.74001	0.00540106	0.192916
							ENSG00000133574	0.647464	5.36309	8.93036	0.0028047	0.103525		ENSG00000115380	0.609308	8.54101	7.72452	0.00544758	0.193809
							ENSG00000110934	1.05154	5.1971	8.92979	0.00280557	0.103525		ENSG00000283839	-2.34984	-1.5948	7.70852	0.00549608	0.195149
							ENSG00000198055	0.755308	4.63354	8.91242	0.00283237	0.103913		ENSG00000160991	-0.778608	4.16478	7.69961	0.00552328	0.195344
							ENSG00000111087	1.62823	0.621669	8.91178	0.00283336	0.103913		ENSG00000211949	3.66049	1.95037	7.6913	0.00554876	0.195477
							ENSG00000121104	1.02675	2.64562	8.89943	0.0028526	0.104406		ENSG00000172020	1.61931	0.362947	7.67329	0.00560442	0.197052
							ENSG00000163219	1.07327	3.67987	8.87884	0.00288495	0.105164		ENSG00000175772	-0.721221	1.07478	7.65143	0.00567272	0.198292
							ENSG00000167613	0.75224	4.66934	8.87068	0.00289787	0.105422		ENSG00000184349	0.68017	2.46945	7.63479	0.0057253	0.199742
							ENSG00000108448	0.67348	1.73697	8.85671	0.00292013	0.105888
							ENSG00000073150	1.54333	0.424887	8.85528	0.00292242	0.105888
							ENSG00000186517	0.985148	5.25877	8.84826	0.00293368	0.105937
							ENSG00000261971	1.43207	4.02117	8.84711	0.00293553	0.105937
							ENSG00000139572	1.0672	0.764844	8.82093	0.00297794	0.107254
							ENSG00000100300	0.803139	4.76133	8.8053	0.00300357	0.107764
							ENSG00000187912	2.2733	-0.0874116	8.80357	0.00300642	0.107764
							ENSG00000082074	1.16052	5.65014	8.80138	0.00301002	0.107764
							ENSG00000118508	0.834904	2.32347	8.78419	0.00303852	0.108568
							ENSG00000283994	2.00439	-1.27947	8.77396	0.00305562	0.108913
							ENSG00000118308	1.22644	2.16462	8.7703	0.00306174	0.108913
							ENSG00000069424	1.07552	3.29954	8.76761	0.00306627	0.108913
							ENSG00000169245	1.71863	2.56826	8.7629	0.0030742	0.10898
							ENSG00000090339	0.771969	4.02745	8.75771	0.00308297	0.109077
							ENSG00000088386	-0.811868	2.535	8.7327	0.00312554	0.110193
							ENSG00000170006	1.10702	3.86372	8.732	0.00312674	0.110193
							ENSG00000135077	0.77819	3.0432	8.72235	0.00314333	0.110554
							ENSG00000122862	1.08481	7.04728	8.71853	0.00314991	0.110554
							ENSG00000099985	1.47072	1.18281	8.71538	0.00315537	0.110554
							ENSG00000268001	0.767398	2.21921	8.66932	0.00323613	0.112945
							ENSG00000126860	0.859166	2.67077	8.66522	0.00324342	0.112981
							ENSG00000213876	1.79738	-0.961963	8.64178	0.00328541	0.113567
							ENSG00000110628	0.666179	3.58621	8.63742	0.00329327	0.113621
							ENSG00000213654	0.974533	4.33634	8.61904	0.00332668	0.11419
							ENSG00000099308	1.09283	3.67359	8.6179	0.00332876	0.11419
							ENSG00000125898	0.605955	4.03944	8.60798	0.00334693	0.114596
							ENSG00000158869	0.896954	5.04999	8.59505	0.00337079	0.114835
							ENSG00000136842	1.37805	1.16485	8.5917	0.00337698	0.114835
							ENSG00000101084	0.89734	3.08669	8.58893	0.00338213	0.114835
							ENSG00000163754	0.715017	4.65699	8.5882	0.00338348	0.114835
							ENSG00000102096	0.977595	2.65404	8.58699	0.00338573	0.114835
							ENSG00000030110	0.621308	3.5718	8.57665	0.00340502	0.115272
							ENSG00000164691	1.44501	2.77783	8.56548	0.00342597	0.115765
							ENSG00000162894	1.21375	1.32771	8.54547	0.00346382	0.116617
							ENSG00000130203	0.868278	6.7394	8.54531	0.00346413	0.116617
							ENSG00000124299	0.675054	5.09445	8.53238	0.00348884	0.11723
							ENSG00000136040	1.20656	4.63439	8.52201	0.00350877	0.117314
							ENSG00000149968	3.01266	-1.48485	8.52197	0.00350884	0.117314
							ENSG00000119457	2.23891	-1.38352	8.52094	0.00351084	0.117314
							ENSG00000101236	1.00616	4.48099	8.50178	0.003548	0.118026
							ENSG00000237350	0.679674	0.83956	8.50137	0.00354879	0.118026
							ENSG00000108556	1.29041	0.663859	8.48732	0.0035763	0.118477
							ENSG00000151650	1.32048	0.0772511	8.42992	0.00369096	0.121745
							ENSG00000167286	1.67606	-0.188269	8.42675	0.00369741	0.121745
							ENSG00000118946	1.08126	2.47182	8.42297	0.0037051	0.121776
							ENSG00000204010	1.7216	1.92566	8.40757	0.00373662	0.122163
							ENSG00000053918	0.658931	2.88013	8.40729	0.0037372	0.122163
							ENSG00000271303	1.24886	0.597334	8.38711	0.00377891	0.123302
							ENSG00000050030	-1.01924	-0.251923	8.38385	0.0037857	0.123302
							ENSG00000159023	0.984429	4.73177	8.36699	0.00382098	0.124213
							ENSG00000160654	1.47405	0.301962	8.355	0.00384627	0.124405
							ENSG00000070915	2.25746	1.28811	8.354	0.0038484	0.124405
							ENSG00000102466	-1.08929	-0.608206	8.34946	0.00385801	0.124405
							ENSG00000138755	2.53962	3.52035	8.3377	0.00388307	0.124895
							ENSG00000181029	0.731755	1.06895	8.33393	0.00389114	0.124932
							ENSG00000171522	0.979618	2.1319	8.32877	0.0039022	0.125065
							ENSG00000270972	2.04546	-0.0816705	8.32006	0.00392096	0.125221
							ENSG00000272501	1.41328	0.962465	8.3104	0.00394188	0.12561
							ENSG00000198502	1.59284	3.79005	8.30801	0.00394706	0.12561
							ENSG00000170516	-1.76588	-0.665239	8.27814	0.00401253	0.126958
							ENSG00000142657	0.721544	6.06846	8.27797	0.0040129	0.126958
							ENSG00000002587	0.893251	0.553183	8.27586	0.00401756	0.126958
							ENSG00000167768	1.78231	1.95816	8.2571	0.00405929	0.127606
							ENSG00000229515	2.52306	-0.855878	8.2515	0.00407183	0.127778
							ENSG00000182782	1.36128	2.23518	8.23982	0.00409811	0.128063
							ENSG00000125744	0.596621	3.71866	8.23801	0.00410221	0.128063
							ENSG00000099624	0.632288	4.50621	8.22566	0.00413022	0.128472
							ENSG00000261245	3.07142	-1.04152	8.22322	0.00413579	0.128472
							ENSG00000047597	1.2053	1.72474	8.22283	0.00413667	0.128472
							ENSG00000140853	0.986519	4.37335	8.21302	0.00415909	0.128946
							ENSG00000178927	0.592332	5.81178	8.19551	0.00419942	0.129712
							ENSG00000008438	1.71574	0.325101	8.19295	0.00420535	0.129712
							ENSG00000188897	1.21221	3.3518	8.1839	0.00422637	0.130049
							ENSG00000127533	-1.21849	0.734155	8.18204	0.00423072	0.130049
							ENSG00000269028	0.940752	0.156949	8.1717	0.00425489	0.130348
							ENSG00000204525	1.04365	8.27605	8.1664	0.00426734	0.130508
							ENSG00000115607	1.8038	2.06584	8.16254	0.00427643	0.130533
							ENSG00000106066	0.618324	5.79633	8.15992	0.00428262	0.130533
							ENSG00000111275	0.906211	3.73685	8.14751	0.00431204	0.13102
							ENSG00000140090	1.21538	2.12873	8.14705	0.00431313	0.13102
							ENSG00000242574	0.800186	3.74176	8.14123	0.004327	0.131221
							ENSG00000177807	1.61437	-1.10336	8.1377	0.00433544	0.131256
							ENSG00000105501	1.63832	-1.39566	8.1257	0.00436421	0.131813
							ENSG00000204103	0.752977	4.50156	8.12394	0.00436844	0.131813
							ENSG00000197561	1.38892	0.37793	8.11981	0.00437843	0.131894
							ENSG00000105835	1.17134	7.37712	8.11241	0.00439633	0.13215
							ENSG00000105122	1.16262	1.90252	8.11024	0.0044016	0.13215
							ENSG00000241106	2.05592	-1.00213	8.10133	0.00442328	0.132346
							ENSG00000075884	1.28982	1.86734	8.09853	0.00443011	0.132346
							ENSG00000140749	0.866027	4.5189	8.08293	0.00446841	0.132912
							ENSG00000233673	-1.37225	-0.757112	8.08181	0.00447116	0.132912
							ENSG00000013725	1.45252	0.955103	8.07325	0.00449234	0.133322
							ENSG00000140968	0.830954	3.39338	8.06957	0.00450148	0.13337
							ENSG00000106560	0.635681	3.51433	8.0533	0.0045421	0.133662
							ENSG00000167799	0.939933	0.650204	8.05081	0.00454833	0.133662
							ENSG00000174792	0.875155	2.68448	8.0479	0.00455564	0.133662
							ENSG00000168394	1.03956	5.30606	8.04313	0.00456765	0.133796
							ENSG00000100979	0.918504	7.4973	8.03483	0.00458862	0.134193
							ENSG00000006747	-0.761782	10.0001	8.03133	0.0045975	0.134235
							ENSG00000086506	1.72342	-0.477994	8.0267	0.00460928	0.134357
							ENSG00000174021	0.628341	3.04993	8.01229	0.0046461	0.134999
							ENSG00000173638	0.605131	5.70827	8.00666	0.00466057	0.135104
							ENSG00000179840	1.87954	-1.35897	8.00506	0.00466468	0.135104
							ENSG00000051128	0.622051	2.68949	8.00047	0.00467652	0.135229
							ENSG00000175463	1.264	2.32175	7.99127	0.00470034	0.135701
							ENSG00000163534	1.85628	-0.0814305	7.97485	0.00474318	0.136719
							ENSG00000184792	1.15907	3.10486	7.97048	0.00475462	0.13683
							ENSG00000204472	0.698054	4.65265	7.96229	0.00477619	0.137022
							ENSG00000243055	1.78539	-0.949602	7.96218	0.00477648	0.137022
							ENSG00000105711	0.636384	2.82316	7.9537	0.00479892	0.137314
							ENSG00000172243	1.0151	4.725	7.95258	0.00480189	0.137314
							ENSG00000112053	1.52855	0.56608	7.93422	0.00485084	0.138346
							ENSG00000180644	1.37796	3.16638	7.90917	0.00491849	0.13945
							ENSG00000250138	1.39872	2.85176	7.90808	0.00492145	0.13945
							ENSG00000152804	0.642047	3.381	7.90753	0.00492293	0.13945
							ENSG00000196502	0.861227	3.30717	7.90012	0.00494315	0.139803
							ENSG00000135480	0.614021	9.21783	7.89212	0.00496505	0.139941
							ENSG00000281181	0.700215	6.31047	7.88985	0.0049713	0.139941
							ENSG00000002834	0.646286	7.39301	7.8725	0.00501921	0.140488
							ENSG00000064932	0.631767	6.14103	7.87154	0.00502189	0.140488
							ENSG00000090013	0.693522	5.55899	7.86803	0.00503166	0.140544
							ENSG00000101439	0.669255	7.27555	7.86436	0.00504187	0.140611
							ENSG00000100504	0.75777	5.68219	7.84892	0.0050851	0.141598
							ENSG00000225476	2.25339	-0.989998	7.84362	0.00510004	0.141795
							ENSG00000237481	-0.910598	0.121165	7.81905	0.00516984	0.143004
							ENSG00000234506	2.29017	-1.43398	7.80722	0.00520379	0.143004
							ENSG00000116741	1.36298	5.88586	7.80029	0.00522377	0.143004
							ENSG00000182795	1.31092	-0.63738	7.79513	0.00523873	0.143004
							ENSG00000145850	1.24027	0.73816	7.79461	0.00524024	0.143004
							ENSG00000078596	0.746239	3.65132	7.79244	0.00524654	0.143004
							ENSG00000234436	3.38973	-1.61592	7.77293	0.00530351	0.144311
							ENSG00000043462	0.873158	4.53917	7.76586	0.00532429	0.144468
							ENSG00000108798	0.781941	2.78846	7.7599	0.00534189	0.144615
							ENSG00000146112	0.623135	5.72029	7.75861	0.00534572	0.144615
							ENSG00000101276	0.698744	4.33531	7.72386	0.00544957	0.146554
							ENSG00000106780	1.14233	4.29215	7.72311	0.00545185	0.146554
							ENSG00000136295	0.606359	6.02538	7.72107	0.00545801	0.146554
							ENSG00000145362	-0.817638	1.22265	7.70833	0.00549666	0.146783
							ENSG00000227827	-1.35507	0.406143	7.70526	0.00550602	0.146783
							ENSG00000231964	1.38773	0.790396	7.69949	0.00552364	0.146783
							ENSG00000042493	1.02274	4.77008	7.69565	0.00553541	0.146783
							ENSG00000268903	1.41177	2.13533	7.69423	0.00553975	0.146783
							ENSG00000205592	-0.928593	1.3931	7.66019	0.00564525	0.148929
							ENSG00000272734	-0.64281	6.63308	7.65951	0.00564739	0.148929
							ENSG00000125505	0.664039	6.23064	7.64398	0.00569621	0.149393
							ENSG00000198406	0.713576	0.349415	7.62421	0.00575899	0.1504
							ENSG00000268601	0.756474	1.39787	7.62332	0.00576185	0.1504
							ENSG00000170266	0.596077	5.54621	7.62258	0.00576418	0.1504
							ENSG00000109063	-0.687899	1.85711	7.61655	0.0057835	0.150469
							ENSG00000160712	1.08981	4.66882	7.61537	0.00578727	0.150469
							ENSG00000172780	0.801765	1.1064	7.60458	0.00582201	0.151154
							ENSG00000112096	1.09782	6.96893	7.59605	0.00584963	0.151273
							ENSG00000125652	0.592973	4.25594	7.59541	0.00585172	0.151273
							ENSG00000174899	-1.10292	-0.491754	7.561	0.00596448	0.152768
							ENSG00000140505	-1.35142	0.133797	7.55877	0.00597189	0.152768
							ENSG00000204257	0.867694	3.81608	7.55728	0.0059768	0.152768
							ENSG00000268916	2.87882	-1.10905	7.55669	0.00597877	0.152768
							ENSG00000188486	0.612771	4.55907	7.55482	0.00598497	0.152768
							ENSG00000134571	1.12515	1.63643	7.55061	0.00599896	0.152768
							ENSG00000179750	0.854723	0.263452	7.54732	0.00600996	0.152768
							ENSG00000184408	-1.9204	0.233989	7.54695	0.00601116	0.152768
							ENSG00000084674	-1.43731	0.827374	7.53864	0.00603896	0.153205
							ENSG00000143494	-0.723315	0.556126	7.53159	0.00606262	0.153428
							ENSG00000187037	1.44689	0.314107	7.5222	0.00609432	0.154014
							ENSG00000082146	0.752826	4.93187	7.51199	0.00612896	0.154457
							ENSG00000135362	0.88441	1.40496	7.50205	0.00616287	0.154472
							ENSG00000283839	2.0967	-1.50652	7.49814	0.00617626	0.154472
							ENSG00000021355	0.715965	5.8128	7.49299	0.00619397	0.154472
							ENSG00000164188	-0.81238	1.29527	7.49271	0.00619491	0.154472
							ENSG00000004468	1.19541	1.21753	7.4919	0.0061977	0.154472
							ENSG00000103187	0.749972	7.16785	7.4918	0.00619805	0.154472
							ENSG00000123146	0.738527	6.79975	7.48485	0.00622201	0.154855
							ENSG00000104856	0.679269	3.08992	7.47141	0.00626864	0.155586
							ENSG00000135094	1.13935	0.693643	7.45174	0.00633753	0.156865
							ENSG00000131016	-0.670285	6.37375	7.44085	0.00637599	0.157385
							ENSG00000229314	2.40502	-0.88704	7.42774	0.0064226	0.157887
							ENSG00000130775	1.25659	4.51603	7.416	0.00646465	0.158199
							ENSG00000088992	0.912219	1.97743	7.41486	0.00646875	0.158199
							ENSG00000232815	1.15931	0.431926	7.40981	0.00648692	0.158199
							ENSG00000079462	0.656425	1.46928	7.40955	0.00648786	0.158199
							ENSG00000165810	-1.32424	4.19754	7.40358	0.00650941	0.158332
							ENSG00000266017	1.03921	0.207975	7.40023	0.00652156	0.158332
							ENSG00000168995	0.895888	1.58828	7.38957	0.00656033	0.158511
							ENSG00000204613	1.83061	0.34744	7.38906	0.00656216	0.158511
							ENSG00000211670	-4.76535	0.318755	7.3762	0.00660927	0.158835
							ENSG00000179583	0.955152	3.37638	7.37222	0.00662392	0.158835
							ENSG00000028277	0.613229	3.94384	7.35921	0.00667201	0.159068
							ENSG00000009790	1.36256	2.01485	7.3578	0.00667723	0.159068
							ENSG00000284948	2.2053	-1.75862	7.34832	0.00671256	0.15937
							ENSG00000146232	0.670478	2.37548	7.34394	0.0067289	0.159548
							ENSG00000259692	-0.609562	1.73816	7.3365	0.00675684	0.159739
							ENSG00000134830	1.1383	2.50992	7.33285	0.00677055	0.159739
							ENSG00000158050	1.50542	0.0188187	7.33238	0.00677234	0.159739
							ENSG00000173369	0.879198	6.71243	7.31757	0.00682835	0.16085
							ENSG00000161640	0.886086	1.4896	7.28046	0.00697086	0.163142
							ENSG00000115828	1.06385	3.25001	7.25847	0.00705674	0.164299
							ENSG00000211956	2.23696	-1.38732	7.2523	0.00708102	0.164379
							ENSG00000136490	0.81498	4.15724	7.24661	0.00710351	0.164379
							ENSG00000187534	0.648379	0.427224	7.24636	0.00710448	0.164379
							ENSG00000279662	-0.820069	1.90359	7.24605	0.0071057	0.164379
							ENSG00000173698	-0.663684	2.12989	7.24228	0.00712066	0.164418
							ENSG00000086730	0.957754	4.42446	7.2367	0.00714283	0.164418
							ENSG00000165801	0.648851	4.94084	7.23357	0.00715526	0.164471
							ENSG00000181649	0.667497	7.05154	7.2106	0.00724741	0.165622
							ENSG00000170525	1.09025	5.04325	7.20715	0.00726137	0.165622
							ENSG00000185201	0.908824	6.99751	7.19996	0.00729052	0.165622
							ENSG00000155659	0.735557	5.90821	7.19967	0.00729169	0.165622
							ENSG00000128594	0.707742	2.51351	7.19669	0.00730383	0.165622
							ENSG00000211659	2.93235	-1.73076	7.19407	0.00731448	0.165622
							ENSG00000160326	0.856067	1.67668	7.19382	0.0073155	0.165622
							ENSG00000095970	0.91661	1.3768	7.19021	0.00733026	0.165721
							ENSG00000134061	0.749169	1.81769	7.17303	0.00740077	0.166538
							ENSG00000106991	0.63084	8.41363	7.16143	0.00744877	0.167304
							ENSG00000120899	1.05652	5.04047	7.16001	0.00745469	0.167304
							ENSG00000251158	1.23485	-0.215404	7.14001	0.00753829	0.168551
							ENSG00000146677	0.629026	0.86454	7.13537	0.0075578	0.168778
							ENSG00000164484	-1.03931	0.696101	7.12452	0.00760366	0.169299
							ENSG00000273760	1.59341	0.263021	7.12145	0.0076167	0.169299
							ENSG00000089692	1.36708	0.414064	7.12064	0.00762015	0.169299
							ENSG00000110777	1.52875	-0.592033	7.11878	0.00762804	0.169299
							ENSG00000100599	0.595848	5.26051	7.1127	0.00765397	0.169666
							ENSG00000104918	1.67634	0.341036	7.10714	0.00767775	0.169984
							ENSG00000280614	1.37302	0.126049	7.09425	0.00773315	0.170592
							ENSG00000204264	0.715039	4.41523	7.09197	0.00774299	0.170592
							ENSG00000189159	0.887311	5.50226	7.06749	0.00784953	0.172518
							ENSG00000187017	0.842002	2.15098	7.04821	0.00793446	0.173798
							ENSG00000106258	-1.17698	1.10941	7.03901	0.00797533	0.174221
							ENSG00000110665	1.19125	1.76211	7.0201	0.00805999	0.175222
							ENSG00000172794	0.952674	1.82477	7.01259	0.00809383	0.175746
							ENSG00000204252	1.3465	2.06319	7.00746	0.00811709	0.175824
							ENSG00000185924	1.00303	-0.190481	7.00535	0.00812665	0.175824
							ENSG00000102109	1.46561	0.425786	6.99831	0.00815868	0.176095
							ENSG00000133069	1.26519	3.20568	6.99061	0.00819384	0.176639
							ENSG00000189343	0.590233	3.86302	6.98851	0.00820348	0.176639
							ENSG00000234283	-0.988325	1.66936	6.97957	0.00824456	0.176963
							ENSG00000013810	0.703256	4.37375	6.97944	0.00824516	0.176963
							ENSG00000204261	0.995116	1.57505	6.97232	0.00827803	0.177066
							ENSG00000072401	0.658651	4.40683	6.97116	0.00828336	0.177066
							ENSG00000166428	0.837975	0.518993	6.97038	0.00828701	0.177066
							ENSG00000106348	0.853666	4.32011	6.96175	0.00832705	0.177066
							ENSG00000238005	1.86074	-1.36924	6.95388	0.00836377	0.177548
							ENSG00000102290	-0.680791	3.4122	6.94328	0.00841347	0.178238
							ENSG00000105701	0.638388	7.90269	6.93794	0.00843863	0.178507
							ENSG00000234083	-1.34414	-0.706908	6.93439	0.0084554	0.178653
							ENSG00000020633	1.22273	2.06361	6.93123	0.00847032	0.178758
							ENSG00000201098	1.47493	-1.34014	6.92144	0.00851686	0.179452
							ENSG00000261596	1.24777	-0.157365	6.92013	0.00852306	0.179452
							ENSG00000074370	0.946049	3.50446	6.91468	0.00854908	0.17979
							ENSG00000213062	-0.788587	1.31229	6.89856	0.00862652	0.180786
							ENSG00000251417	-0.599501	1.49596	6.8879	0.00867812	0.181657
							ENSG00000218891	0.682461	0.759136	6.88025	0.00871532	0.182224
							ENSG00000237988	2.51774	-0.71279	6.8713	0.00875908	0.182715
							ENSG00000138378	0.768256	3.14023	6.85754	0.00882681	0.183916
							ENSG00000005001	0.780478	3.25487	6.85013	0.00886348	0.184467
							ENSG00000252408	-1.0124	0.34716	6.84264	0.00890073	0.184477
							ENSG00000064201	1.18535	1.34366	6.83598	0.00893399	0.184808
							ENSG00000234883	1.52049	-0.907165	6.80592	0.00908563	0.185718
							ENSG00000108309	0.957716	1.30411	6.8022	0.00910455	0.185718
							ENSG00000139874	-1.6062	1.45383	6.80047	0.00911337	0.185718
							ENSG00000229331	2.60002	-1.35902	6.7923	0.00915519	0.186242
							ENSG00000233038	1.36475	-1.01724	6.7875	0.00917984	0.186533
							ENSG00000169509	1.2531	0.680405	6.77377	0.00925073	0.187762
							ENSG00000143845	0.601437	2.46144	6.76144	0.00931484	0.188639
							ENSG00000167618	1.41337	1.98331	6.75426	0.00935242	0.188975
							ENSG00000232254	2.09646	-1.60155	6.74592	0.00939621	0.189648
							ENSG00000164398	1.55213	-0.269926	6.74359	0.0094085	0.189684
							ENSG00000111144	0.775124	4.46865	6.73468	0.00945564	0.190209
							ENSG00000143416	1.10497	4.28835	6.72382	0.00951335	0.190944
							ENSG00000105339	0.778367	5.42542	6.71841	0.00954226	0.191312
							ENSG00000205786	2.17421	-0.376851	6.71094	0.00958234	0.191902
							ENSG00000282508	1.21084	1.8776	6.70294	0.00962543	0.192338
							ENSG00000122223	1.40806	0.285737	6.69189	0.00968526	0.19332
							ENSG00000160999	0.633512	3.91104	6.68565	0.0097192	0.1935
							ENSG00000179965	0.614589	0.746562	6.68431	0.0097265	0.1935
							ENSG00000198876	0.713817	6.35184	6.67044	0.00980248	0.194583
							ENSG00000091137	-1.17783	0.309599	6.66539	0.00983034	0.194708
							ENSG00000235169	0.879235	0.117579	6.66182	0.00985001	0.194717
							ENSG00000170439	0.848447	1.90887	6.66139	0.0098524	0.194717
							ENSG00000251230	1.8603	-0.549614	6.65944	0.00986317	0.194717
							ENSG00000219507	0.845312	0.0564643	6.65399	0.00989338	0.194889
							ENSG00000015475	0.622585	3.35042	6.65091	0.00991054	0.194889
							ENSG00000204020	2.27375	-1.40976	6.63375	0.0100064	0.195767
							ENSG00000064309	-0.831478	2.91337	6.62941	0.0100309	0.195772
							ENSG00000178977	0.687924	0.545112	6.6285	0.010036	0.195772
							ENSG00000112175	-0.846074	5.8454	6.62646	0.0100474	0.195784
							ENSG00000182752	-0.814943	12.6763	6.62115	0.0100775	0.19604
							ENSG00000196735	1.66166	3.31321	6.61838	0.0100932	0.19604
							ENSG00000224165	0.958836	0.20494	6.59599	0.0102209	0.197774
							ENSG00000137198	0.871436	3.24691	6.59027	0.0102537	0.198093
							ENSG00000142694	0.722396	6.10384	6.57146	0.0103627	0.199984

## Sheet: Table S6
Additional file 1: Table S6. PBA genes
Gene name	Major Finding	PMID	Title
SMARCA2	SMARCA2 (SWI/SNF Related, Matrix Associated, Actin Dependent Regulator Of Chromatin, Subfamily A, Member 2) has been implicated in development disorders of the brain. Correlative networks of mRNA, CpGs, and miRNAs show that placental SMARCA2 has a strong predictive effect on and a nominally positive association with intellectual ability.	33308293	Evidence for the placenta-brain axis: multi-omic kernel aggregation predicts intellectual and social impairment in children born extremely preterm
DDX59	DDX59 (DEAD-Box Helicase 59) has been implicated in development disorders of the brain, such as Nicolaides-Baraitser syndrome and epilepsy. Correlative networks of mRNA, CpGs, and miRNAs show that placental DDX59 shows a nominally significant negative association with intellectual ability at 10 years of age.	33308293	Evidence for the placenta-brain axis: multi-omic kernel aggregation predicts intellectual and social impairment in children born extremely preterm
MPP5	MPP5 (Membrane Palmitoylated Protein 5) have been associated with decidua and trophoblasts functions within the placenta and has been found to be essential in neurogenesis. Differential expression analysis shows that placental MPP5 has a nominal negative association with intellectual ability at 10 years of age.	33308293	Evidence for the placenta-brain axis: multi-omic kernel aggregation predicts intellectual and social impairment in children born extremely preterm
ATP2B1	ATP2B1 (ATPase Plasma Membrane Ca2 + Transporting 1) is a gene whose polymorphic variants have been shown to have associations with preeclampsiais. A placental syncytiotrophoblast-specific association was detected between intellectual ability and ATP2B1.	33308293	Evidence for the placenta-brain axis: multi-omic kernel aggregation predicts intellectual and social impairment in children born extremely preterm
LMO4	LMO4 (LIM Domain Only 4) is a protein encoding gene with a broad spectrum of expression in human tissues and involved in multiple developmental pathways, including neurogenesis. Placental genome-wide association tests of mRNA in relation to social impairment and intellectual ability identified LMO4 with mRNA expression significantly associated with social impairment.	33308293	Evidence for the placenta-brain axis: multi-omic kernel aggregation predicts intellectual and social impairment in children born extremely preterm
CHST11	CHST11 (Carbohydrate Sulfotransferase 11) is localized to the golgi membrane. Placental genome-wide association tests in relation to social impairment and intellectual ability identified one CpG site, cg09418354, located in CHET11 gene displayed an association with intellectual ability.	33308293	Evidence for the placenta-brain axis: multi-omic kernel aggregation predicts intellectual and social impairment in children born extremely preterm
miR-16	MiR-16 (MicroRNA 16) expression in the placenta is associated with maternal cigarette smoking during pregnancy and fetal growth. Placental high miR-16 expression is significantly associated with reduced attention score as assessed by the NICU Network Neurobehavioral Scales (NNNS) in newborns.	23783433	Placental miRNA expression profiles are associated with measures of infant neurobehavioral outcomes
miR-146a	MiR-146a (MicroRNA 146a) expression may influence the developing central nervous system. Placental high miR-146a expression is significantly associated with increased quality of movement score as assessed by the NICU Network Neurobehavioral Scales (NNNS) in newborns.	23783433	Placental miRNA expression profiles are associated with measures of infant neurobehavioral outcomes
miR-182	MiR-182 (MicroRNA 182) expression was significantly higher in the placentas of patients with preeclampsia than in the control group has been described. Placental high miR-182 expression is significantly associated with increased quality of movement score in newborns.	23783433	Placental miRNA expression profiles are associated with measures of infant neurobehavioral outcomes
NR3C1	NR3C1 (Nuclear Receptor subfamily 3 group C member 1) have been implicated in perturbations of the hypothalamic pituitary adrenocortical (HPA) axis. Infants whose mothers reported depression during pregnancy and showed greater methylation of placental NR3C1 CpG2 had poorer self-regulation, more hypotonia, and more lethargy than other infants whose mothers did not report depression and showed less…	24135662	The roles of DNA methylation of NR3C1 and 11β-HSD2 and exposure to maternal mood disorder in utero on newborn neurobehavior
FHIT	FHIT (Fragile Histidine Triad Diadenosine Triphosphatase) has been previously linked to neurodevelopment and behavioral outcomes in genetic association studies. A statistically significant relationship between placental methylation of a CpG located within FHIT (cg15970800) and newborn attention was identified.	27366929	Regions of variable DNA methylation in human placenta associated with newborn neurobehavior
ANKRD11	ANKRD11 (Ankyrin Repeat Domain 11) encodes the ankryn repeat domain-containing protein, which acts as a nuclear co-regulator in the developing brain. A significant negative relationship between placental methylation of a cg16710656 within the ANKRD11 gene body and infant attention was observed.	27366929	Regions of variable DNA methylation in human placenta associated with newborn neurobehavior
FKBP5	FKBP5 (FK506 binding protein) is a negative regulator of cortisol response. Placental FKBP5 methylation and genetic variation are associated with infant neurodevelopmental outcomes assessed using the Neonatal Intensive Care Unit (NICU) Network Neurobehavioral Scales (NNNS).	25115650	Placental FKBP5 genetic and epigenetic variation is associated with infant neurobehavioral outcomes in the RICHS cohort
POU3F2	POU3F2 (POU Class 3 Homeobox2) is highly expressed in the developing brain and is said to be a master regulator of downstream ASD candidate genes. Result of analysis of significant placental DNA methylation variations between ASD group and normal group found that placental POU3F2 methylation can predict ASD cases.	34260616	Placental DNA methylation changes and the early prediction of autism in full-term newborns
NOS1AP	NOS1AP (Neuronal Nitric Oxide Synthase 1 Adaptor Protein) gene is located at 1q23.3 which is a candidate region for several psychiatric conditions including ASD. Result of analysis of significant placental DNA methylation variations between ASD group and normal group found that placental NOS1AP methylation can predict ASD cases.	34260616	Placental DNA methylation changes and the early prediction of autism in full-term newborns
GRIPAP1	GRIPAP1 (grip1-associated protein 1) is one of the glutamate receptor interactors, involved in neuronal cytoskeleton organization. Result of analysis of significant placental DNA methylation variations between ASD group and normal group found that placental NOS1AP methylation can predict ASD cases.	34260616	Placental DNA methylation changes and the early prediction of autism in full-term newborns
NGN2	NGN2 (NEUROG2) contributes to the process of neuronal differentiation. Placental hypomethylated NGN2 was correlated with ASD development.	34260616	Placental DNA methylation changes and the early prediction of autism in full-term newborns
MOSPD1	MOSPD1 (Motile Sperm Domain Containing 1) is involved in Mesenchymal stem cells (MSCs) proliferation and differentiation. Result of analysis of significant placental DNA methylation variations between ASD group and normal group found that placental MOSPD1 methylation can predict ASD cases.	34260616	Placental DNA methylation changes and the early prediction of autism in full-term newborns
CYP2E1	CYP2E1 (cytochrome P450 2E1) encodes a member of the cytochrome P450 superfamily that is involved in the metabolism of drugs. Placental lower methylation at CYP2E1 associated with both ASD diagnosis and genotype.	31009952	Placental DNA methylation levels at CYP2E1 and IRS2 are associated with child outcome in a prospective autism study
IRS2	IRS2 (insulin receptor substrate 2) encodes for insulin receptor substrate 2 and mediates the effects of insulin and insulin-like growth factor 1 (IGF1) and cytokine receptors. Placental higher methylation at IRS2 associated with both ASD diagnosis.	31009952	Placental DNA methylation levels at CYP2E1 and IRS2 are associated with child outcome in a prospective autism study
LEP	LEP (leptin) is a hormone central for energy homeostasis and has been implicated in neurodevelopment. Placental higher LEP promoter methylation associated with increased lethargy and hypotonicity assessed by a Neonatal Intensive Care Unit (NICU) Network Neurobehavioral Scales (NNNS) in newborns.	24485470	Sex-specific associations between placental leptin promoter DNA methylation and infant neurobehavior
HTR2A	HTR2A (5-Hydroxytryptamine Receptor 2A) is the serotonin receptor. Higher HTR2A methylation in placenta is associated with lower quality of movement and higher infant attention scores in newborns.	23880519	Placental HTR2A methylation is associated with infant neurobehavioral outcomes
HSD2B11	HSD2B11 (11beta-hydroxysteroid dehydrogenase type 2) encodes the 11-beta hydroxysteroid dehydrogenase enzyme, which is responsible for the inactivation of maternal cortisol. 1. Inverse association between placental HSD11B2 methylation and quality of movement scores in newborns. 2. Pregnancy anxiety and placental HS11B2 methylation (CpG4) interaction influences hypotonicity assessed by the NICU Ne…	1. 22432047 2. 24135662	1. Placental 11-Beta Hydroxysteroid Dehydrogenase Methylation Is Associated with Newborn Growth and a Measure of Neurobehavioral Outcome 2. The roles of DNA methylation of NR3C1 and 11β-HSD2 and exposure to maternal mood disorder in utero on newborn neurobehavior
MECP2	MECP2 (methyl CpG binding protein 2) plays an important role in gene silencing. Mutations in placental MECP2 cause Rett syndrome, which has an overlapping phenotype with ASD.	26074864	The Role of Epigenetic Change in Autism Spectrum Disorders
DHCR24	DHCR24 (24-dehydrocholesterol reductase) encodes a flavin adenine dinucleotide (FAD)-dependent oxidoreductase which catalyzes the reduction of the delta-24 double bond of sterol intermediates during cholesterol biosynthesis. Placental DHCR24 mRNA expression could distinguish between newborn neurobehavioral profiles derived from the Neonatal Intensive Care Unit (NICU) Network Neurobehavioral Scale…	26198301	Expression of imprinted genes in placenta is associated with infant neurobehavioral development
VTRNA2-1	VTRNA2-1 (Vault RNA 2–1) is located in the vicinity of adifferentially methylated region (DMR) and imprinted, possibly showing allele-specific expression. Placental VTRNA2-1 mRNA expression could distinguish between newborn neurobehavioral profiles derived from the Neonatal Intensive Care Unit (NICU) Network Neurobehavioral Scales (NNNS).	26198301	Expression of imprinted genes in placenta is associated with infant neurobehavioral development
PHLDA2	PHLDA2 (Pleckstrin homology-like domain, family A, member 1) is a maternally expressed imprinted gene. Loss of imprinting in PHLDA2 is associated with abnormal placental development and fetal growth restriction. Placental PHLDA2 mRNA expression could distinguish between newborn neurobehavioral profiles such as movement quality and reflexes derived from the Neonatal Intensive Care Unit (NICU) Netw…	26198301	Expression of imprinted genes in placenta is associated with infant neurobehavioral development
DLX5	DLX5 (Distal-less homeobox 5) is a positive regulator of osteoblast differentiation that contains ahomeobox domain. Placental DLX5 mRNA expression could distinguish between newborn neurobehavioral profiles such as movement quality and reflexes derived from the Neonatal Intensive Care Unit (NICU) Network Neurobehavioral Scales (NNNS).	26198301	Expression of imprinted genes in placenta is associated with infant neurobehavioral development
NPAP1	NPAP1 (Nuclear pore associated protein 1) is located in the Prader-Willi syndrome region on chromosome 15 and exhibits tissue-specific imprinting. Placental NPAP1 mRNA expression could distinguish between newborn neurobehavioral profiles such as movement quality and reflexes derived from the Neonatal Intensive Care Unit (NICU) Network Neurobehavioral Scales (NNNS).	26198301	Expression of imprinted genes in placenta is associated with infant neurobehavioral development
FAM50B	FAM50B (Family with sequence similarity 50, member B) contains an intronless ORF that arose from ancestral retroposition. Placental FAM50B mRNA expression could distinguish between newborn neurobehavioral profiles such as movement quality and reflexes derived from the Neonatal Intensive Care Unit (NICU) Network Neurobehavioral Scales (NNNS).	26198301	Expression of imprinted genes in placenta is associated with infant neurobehavioral development
SHANK2	SHANK2 (SH3 and multiple ankyrin repeat domains 2) is associated with diseases include autism spectrum disorder (ASD). Placental SHANK2 mRNA expression could distinguish between newborn neurobehavioral profiles such as movement quality and reflexes derived from the Neonatal Intensive Care Unit (NICU) Network Neurobehavioral Scales (NNNS).	26198301	Expression of imprinted genes in placenta is associated with infant neurobehavioral development
COPG2IT1	COPG2IT1 (COPG2 Imprinted Transcript 1) is paternally expressed in fetal tissues due to genomic imprinting. Placental COPG2IT1 mRNA expression could distinguish between newborn neurobehavioral profiles such as movement quality and reflexes derived from the Neonatal Intensive Care Unit (NICU) Network Neurobehavioral Scales (NNNS).	26198301	Expression of imprinted genes in placenta is associated with infant neurobehavioral development
DLL1	DLL1 (Delta Like Canonical Notch Ligand 1) involves in regulating the homeostasis and differentiation of nerves, pancreas and myogenic progenitors, T lymphocyte and B lymphocyte. Placental higher DLL1 methylation is associated with ASD.	28018572	Placental methylome analysis from a prospective autism study
HSD1B11	HSD1B11 (11beta-hydroxysteroid dehydrogenase type 1) can magnify the glucocorticoid receptors and glucocorticoid the tissue. Higher placental mRNA levels of HSD1B11 were associated with more regulatory behavioral challenges of the infant assessed by using the neonatal perception inventory.	26096463	Maternal depressive symptoms during pregnancy, placental expression of genes regulating glucocorticoid and serotonin function and infant regulatory behaviors
SLC6A4	SLC6A4 (Solute Carrier Family 6 Member 4) encodes the serotonin transporter. Higher placental mRNA levels of SLC6A4 were associated with more regulatory behavioral challenges of the infant assessed by using the neonatal perception inventory.	26096463	Maternal depressive symptoms during pregnancy, placental expression of genes regulating glucocorticoid and serotonin function and infant regulatory behaviors
CXCL8	CXCL8 (C-X-C motif chemokine ligand 8) is the most potent human neutrophil-attracting chemokine. A reduction in placental CXCL8 mRNA is associated with increased hyperactivity ascertained by administering the BASC-2 to parents.	34782458	Maternal cannabis use is associated with suppression of immune gene networks in placenta and increased anxiety phenotypes in offspring
IL1B	IL1B (Interleukin-1 beta) could regulate the inflammatory response. A reduction in placental IL1B mRNA is associated with increased hyperactivity ascertained by administering the BASC-2 to parents.	34782458	Maternal cannabis use is associated with suppression of immune gene networks in placenta and increased anxiety phenotypes in offspring
CXCR2	CXCR2 (C-X_C Motif Chemokine Receptor 2) plays a key role in role in synaptogenesis. Placental CXCR2 mRNA levels increases is a major cause of fetal perinatal brain injury.	29117499	Preclinical chorioamnionitis dysregulates CXCL1/CXCR2 signaling throughout the placental-fetal-brain axis
OGT	OGT (O-linked n-acetylglucosamine transferase) is an X-linked gene important in regulating proteins involved in chromatin remodeling. The reduction of placental OGT mRNA expression caused robust changes in hypothalamic gene regulation in the neonatal.	23487789	O-GlcNAc transferase (OGT) as a placental biomarker of maternal stress and reprogramming of CNS gene transcription in development
IL-6	IL-6 (interleukin-6) is a cytokine that is both proinflammatory and anti-inflammatory. The lack of IL-6 signaling in trophoblast cells effectively blocks maternal immune activation induced inflammatory responses in the placenta and fetal brain, thus preventing the development of ASD neuropathology.	27838335	The Placental Interleukin-6 Signaling Controls Fetal Brain Development and Behavior

## Sheet: Table S7
Additional file 1: Table S7. PBA pathway genes
PMID	Title	Major Finding	Associated neurotransmitter	Pathway name	Gene name
1. 21512572 2. 27550733 3. 22001683	1. A transient placental source of serotonin for the fetal forebrain 2. Impact of Maternal Serotonin Transporter Genotype on Placental Serotonin, Fetal Forebrain Serotonin, and Neurodevelopment 3. Fetal, maternal, and placental sources of serotonin and new implications for developmental programming of the brain	1. The placenta synthesizes and delivers 5-HT to the fetal forebrain. Disruptions in this placental 5-HT synthetic pathway appear poised to impact fetal neurodevelopment. 2. There exists parallel changes in placenta and forebrain 5-HT levels, as well as thalamocortical neuroanatomy, which may be relevant to pathophysiology underlying sensory dysfunction in ASD. 3. During the first half of pregnan…	Serotonin	Serotonin Receptor 4/6/7 and NR3C Signaling	NR3C1
					ATF1
					BRAF
					CREB1
					EGR1
					ELK1
					ELK4
					GNAS
					HTR4
					HTR6
					HTR7
					MAPK1
					MAPK3
					MAP2K1
					MAP2K2
					RAP1A
					SRF
					RPS6KA5
					MAPKAPK2
				Serotonin Receptor 2 and STAT3 Signaling	GNAQ
					HTR2A
					JAK2
					STAT3
				Selective Serotonin Reuptake Inhibitor Pathway, Pharmacodynamics	TPH1
					SLC6A4
					SLC18A2
					MAOA
					PLCB1
					DDC
					HTR1A
					HTR1B
					HTR1D
					HTR1E
					HTR1F
					HTR2A
					HTR2C
					HTR3A
					HTR4
					HTR6
					HTR7
					GNAI1
					GNAI2
					GNAI3
					GNAQ
					GNAS
					PLCB2
					PLCB3
					PLCB4
					ADCY1
					ADCY2
					TPH2
				Serotonin Receptor 2 and ELK-SRF/GATA4 signaling	ELK1
					ELK4
					GATA4
					GNAQ
					HRAS
					HTR2A
					HTR2B
					HTR2C
					ITPR1
					KRAS
					NRAS
					MAPK1
					MAPK3
					MAP2K1
					MAP2K2
					RAF1
					RASGRF1
					SRF
					MAPKAPK2
					RASGRP1
22215534	Gestational restraint stress and the developing dopaminergic system: an overview	The dopamine system is sensitive to perturbation by adverse prenatal events, including prenatal stress and infection, thereby supporting the link between these early insults and neurodevelopmental disorders in which dopamine dysregulation.	Dopamine	Dopamine-DARPP32 Feedback onto cAMP Pathway	ADCY1
					ATP2A1
					CACNB3
					CALM3
					CSNK1G2
					GNB1
					GNG5
					GRIN2C
					KCNA10
					KCNC1
					KCNG1
					KCNJ1
					KCNJ6
					PAWR
					PPP1R10
					PPP1R2
					PPP2R1A
					PPP3CB
					PRKCA
					ADCY2
					ATP2A2
					CACNB4
					CAMK4
					CSNK1G3
					GNB2
					GNG7
					GRIN2D
					KCNA2
					KCNC2
					KCNG2
					KCNJ10
					KCNJ8
					PLCB1
					PPP1R11
					PPP1R3A
					PPP2R1B
					PPP3CC
					PRKCB
					ADCY3
					ATP2A3
					CACNG1
					CAMKK1
					DRD1
					GNB3
					GNG8
					GRIN3A
					KCNA3
					KCNC3
					KCNG3
					KCNJ11
					KCNJ9
					PLCB2
					PPP1R12A
					PPP1R3B
					PPP2R2A
					PPP3R1
					PRKCD
					ADCY4
					CACNA1A
					CACNG3
					CAMKK2
					DRD2
					GNB4
					GNGT1
					GRIN3B
					KCNA4
					KCNC4
					KCNG4
					KCNJ12
					KCNQ1
					PLCB3
					PPP1R12B
					PPP1R3C
					PPP2R2B
					PPP3R2
					PRKCE
					ADCY5
					CACNA1B
					CACNG4
					CDK5
					DRD3
					GNB5
					GNGT2
					GRINA
					KCNA5
					KCND1
					KCNH1
					KCNJ13
					KCNQ2
					PLCB4
					PPP1R12C
					PPP1R3D
					PPP2R2C
					PPP2R3B
					PRKCG
					ADCY6
					CACNA1C
					CACNG5
					CREB1
					DRD4
					GNG10
					GRIA1
					GUCY1A2
					KCNA6
					KCND2
					KCNH2
					KCNJ14
					KCNQ3
					PLCD1
					PPP1R13B
					PPP1R3F
					PPP2R3A
					PRKACA
					PRKCH
					ADCY7
					CACNA1D
					CACNG6
					CREBBP
					DRD5
					GNG11
					GRIA2
					GUCY1A1
					KCNA7
					KCND3
					KCNH3
					KCNJ15
					KCNQ4
					PLCD3
					PPP1R14A
					PPP1R7
					PTPA
					PRKACB
					PRKD1
					ADCY8
					CACNA1E
					CACNG7
					CREM
					GNAI1
					GNG12
					GRIA3
					GUCY1B1
					KCNAB1
					KCNE1
					KCNH4
					KCNJ16
					KCNQ5
					PLCD4
					PPP1R14B
					PPP1R8
					PPP2R5A
					PRKACG
					PRKD3
					ADCY9
					CACNA1F
					CACNG8
					CSNK1A1
					GNAI2
					GNG13
					GRIA4
					ITPR1
					KCNAB2
					KCNE2
					KCNH5
					KCNJ2
					KCNS1
					PLCE1
					PPP1R15A
					PPP1R9A
					PPP2R5B
					PRKAR1A
					PRKCQ
					AKAP9
					CACNA1S
					CALY
					CSNK1D
					GNAI3
					GNG2
					GRIN1
					ITPR2
					KCNAB3
					KCNE3
					KCNH6
					KCNJ3
					KCNS2
					PLCG1
					PPP1R16A
					PPP1R9B
					PPP2R5C
					PRKAR1B
					PRKG1
					ATF1
					CACNB1
					CALM1
					CSNK1E
					GNAL
					GNG3
					GRIN2A
					ITPR3
					KCNB1
					KCNE4
					KCNH7
					KCNJ4
					KCNS3
					PLCG2
					PPP1R1A
					PPP2CA
					PPP2R5E
					PRKAR2A
					PRKG2
					ATF4
					CACNB2
					CALM2
					CSNK1G1
					GNAS
					GNG4
					GRIN2B
					KCNA1
					KCNB2
					KCNF1
					KCNH8
					KCNJ5
					NOS1
					PLCZ1
					PPP1R1B
					PPP2CB
					PPP3CA
					PRKAR2B
					TP53BP2
				Neurophysiological process Glutamate regulation of Dopamine D1A receptor signaling	CALM1
					PPP3CC
					PDE4C
					GRIA1
					ITPR3
					PPP2R5B
					CALM2
					PPP3R1
					PDE4D
					GRIA2
					PDYN
					PPP2R5C
					CALM3
					PRKACA
					LOC729966
					GRIA3
					PLCB2
					PPP2R5E
					CDK5
					PRKACB
					ADCY5
					GRIA4
					PPP1CB
					PPP3R2
					PPP1CA
					PRKACG
					CREB1
					GRIN1
					PPP1CC
					STRN
					PPP2CA
					PRKAR1A
					CSNK1E
					GRIN2A
					PPP1R1A
					CDK5R1
					PPP2CB
					PRKAR1B
					DRD1
					GRIN2B
					PPP2R2A
					PLCB1
					PPP2R1A
					PRKAR2A
					GABRB1
					GRIN2C
					PPP2R2B
					PPP2R3B
					PPP2R1B
					PRKAR2B
					GABRB2
					GRIN2D
					PPP2R2C
					STRN3
					PPP2R5D
					PPP1R1B
					GABRB3
					GRM1
					PPP2R3A
					PPP3CA
					PDE4A
					GNAQ
					ITPR1
					PTPA
					PPP3CB
					PDE4B
					GNAS
					ITPR2
					PPP2R5A
				Dopamine metabolism	COMT
					TYR
					DDC
					MIR4761
					NQO1
					MAOA
					MAOB
					PPP2CA
					PPP2CB
					PRKACA
					PRKACB
					PRKACG
					SOD1
					TH
				Neuroscience	HTR1A
					APP
					BRSK2
					CAMK2G
					CEND1
					CNTNAP2
					DAGLB
					DCTN1
					FEZ1
					GAB2
					SLC1A2
					GSK3B
					KISS1R
					MARK2
					MSI1
					NEFH
					NKX2-1
					NPY
					P2RX7
					PRKAR1A
					PSENEN
					SAG
					SCN8A
					SLC1A4
					SSTR1
					ADAM17
					TPH2
					UBB
					VIP
					HTR4
					ARFGAP1
					BSN
					CAMK4
					CIRBP
					COMT
					PPP1R1B
					DYRK1A
					FMR1
					GABBR1
					GLUD1
					GSTP1
					KCND2
					MBP
					MYCN
					NEFL
					NKX2-2
					NR1D1
					PAFAH1B1
					PRKAR1B
					PTPN1
					DLGAP1
					SCN9A
					SLC25A12
					CACNG2
					MAPT
					TREM2
					UBC
					VPS29
					ADRB1
					ARC
					CA2
					CAMKK2
					CSNK1D
					PTGS1
					DBH
					DYRK1B
					FOSB
					GABBR2
					GRIA1
					HCN2
					KCNQ2
					MECP2
					NACC1
					NEFM
					GRIN1
					NRP1
					PANK4
					PLXNA1
					RAI2
					SCGN
					SEMA3B
					SLC4A1
					PTPN5
					TBR1
					NTRK1
					UBE2K
					VSNL1
					ADRB2
					ARHGAP26
					CALB1
					CAPN1
					CSNK1E
					PTGS2
					DBN1
					EGR1
					NCS1
					GAD2
					GRIA2
					HCRT
					PSIP1
					MEF2A
					L1CAM
					CSPG4
					GRIN2A
					NRP2
					PRKN
					PLXNA2
					GPRC5A
					SCN10A
					SEMA4B
					STOML2
					STIP1
					TARDBP
					NTRK2
					UBQLN1
					VTI1A
					AMBRA1
					CHN2
					CALCA
					CAPN2
					CLCN3
					CPLX1
					DCLK1
					EGR3
					FRMD6
					GAD1
					GRIA3
					HOMER1
					LINGO1
					MELK
					NCAM1
					NGF
					GRIN2B
					DAGLA
					PCSK1
					PLXNA3
					RANBP9
					SCN11A
					SHANK2
					SNAP25
					STX1A
					TFAM
					NTRK3
					UCHL1
					WFS1
					AGT
					ATXN1
					CALM1
					CARTPT
					CLIC1
					CPLX2
					DCBLD2
					SH3GL2
					FXR1
					GAP43
					GRIA4
					TRAP1
					PPFIBP1
					ENAH
					NDRG1
					NGFR
					AGTPBP1
					NSF
					PCSK2
					PLXNA4
					RASD1
					SCN1A
					SHANK3
					SNCA
					STXBP1
					TH
					TRPC3
					UCHL3
					ANO1
					ATP13A2
					CAST
					CASK
					CLPP
					CREB1
					DDC
					ENO2
					FXR2
					GAPDH
					GPR37
					HTT
					LMO4
					NF2
					NEO1
					SLC9A3R1
					NOS1
					NT5E
					PCSK9
					POMC
					RET
					SCN1B
					SHTN1
					SNCB
					SV2A
					THY1
					TRPC6
					ULK1
					TFAP2A
					AVP
					CALR
					ANPEP
					CLU
					DPYSL2
					PARK7
					EPHB2
					GNA11
					GPHN
					GPR37L1
					ITPR1
					LRP1
					GRM1
					RBFOX3
					SLC9A3R2
					RTN4
					NUMB
					PDE4B
					PRNP
					RGS4
					SCN2A
					SIGMAR1
					SRCIN1
					SYN1
					TMED10
					TRPV3
					UNC5B
					TFAP2B
					BACE1
					CAMK1D
					CDC20
					CNP
					CST3
					DLG3
					MAPK7
					GNAO1
					GFAP
					GPR50
					ITGAM
					LRRC8A
					GRM2
					NEUROD1
					NCSTN
					NOTCH1
					POU3F2
					PICK1
					DLG2
					RHO
					SCN2B
					SLC17A6
					SOD1
					SYN2
					TNC
					TUBA1B
					USP14
					APBA2
					BIN1
					CAMK2A
					CDK5
					CNR1
					CTSB
					DLST
					FABP7
					GNAQ
					GGA3
					GRK2
					SLC12A5
					LRRK2
					GRM5
					NFASC
					NIPSNAP1
					NOTCH2
					OPHN1
					PINK1
					DLG4
					RIPK1
					SCN4A
					SLC17A7
					SORL1
					SYNGAP1
					TOMM20
					TUBB
					VAMP1
					APEX1
					ARNTL
					CAMK2B
					CDK5R1
					CNTN2
					CXCR4
					DCX
					FBXO7
					GNAZ
					KCNJ6
					GRK3
					KCTD12
					MAG
					OPRM1
					NEUROG2
					SLC12A2
					NOTCH3
					OPTN
					PJA2
					PSEN1
					RPS27A
					SCN5A
					SLC1A1
					PPP1R9B
					SYP
					TOR1A
					TUBB3
					VAMP2
					APOE
					BRSK1
					CAMK2D
					CDK5R2
					CNTNAP1
					DAB1
					DTNBP1
					APBB1
					GNB3
					GIT1
					GSK3A
					MKI67
					MAP2
					MSX1
					NF1
					SLC12A1
					NOTCH4
					P2RX4
					PRKACA
					PSEN2
					S100B
					SCN7A
					SLC1A3
					SRR
					SYT1
					TPH1
					UBA52
					VAMP3
32108381	The placenta-brain-axis	Besides transferring nutrients and gases, the placenta produces norepinephrine/epinephrine, that may circulate and influence brain development. Neurobehavioral disorders, such as autism spectrum disorders (ASD), likely trace their origins back to placental disturbances.	Norepinephrine/Epinephrine	Neurotransmitter Release Cycle	RAB3A
					TSPOAP1
					APBA1
					GLS2
					DNAJC5
					SNAP25
					UNC13B
					CASK
					SLC38A2
					SLC32A1
					STX1A
					SLC18A2
					LIN7A
					SLC17A7
					NAAA
					STXBP1
					SYN1
					LIN7C
					ABAT
					VAMP2
					SYN2
					LIN7B
					GAD1
					SYT1
					SYN3
					GLS
					GAD2
					CPLX1
					MAOA
					SLC1A1
					HSPA8
					RIMS1
					SLC22A1
					SLC1A2
					SLC6A1
					PPFIA4
					SLC22A2
					SLC1A3
					SLC6A11
					PPFIA2
					CHAT
					SLC1A6
					SLC6A12
					PPFIA1
					SLC18A3
					SLC1A7
					SLC6A13
					PPFIA3
					SLC5A7
					ARL6IP5
					ALDH5A1
				noradrenaline and adrenaline degradation	MAOA
					MAOB
					COMT
					ADH1B
					ADH4
					ADH6
					ALDH2
					PNMT
					LRTOMT

## Sheet: Table S8
Additional file 1: Table S8. PBA related genes for experimental validation in CNBC cohort
Group	PBA related gene	Gene name	LogFC	Pvalue	FDR	Median (FT)	Median (MLPT)	CV (FT)	CV (MLPT)
Female	PBA pathway gene	KCNG1	0.607366	0.000672734	0.0512992	2.7762	4.0888	0.281794	0.444304
Female	PBA pathway gene	LIN7A	-0.890722	0.000205977	0.0228888	1.629	1.00665	0.573243	0.340273
Female	PBA pathway gene	PTGS2	-1.37204	0.000316709	0.0303266	1.27594	0.534824	0.936491	0.635034
Female	PBA gene	CXCR2	-3.52094	3.74389e-08	0.000236116	2.8964	1.23758	2.1716	0.932276
Male	PBA gene	CXCL8	2.1999	1.56237e-06	0.00466201	0.403591	1.24403	0.531828	1.30988
Male	PBA pathway gene	TREM2	0.91661	0.00733026	0.165721	1.40369	2.59034	0.563657	0.754101
Male	PBA pathway gene	CA2	0.904388	0.00232576	0.0918294	3.28815	4.99075	0.668541	0.688036
Male	PBA pathway gene	APOE	0.868278	0.00346413	0.116617	33.7569	42.2024	0.508209	0.784745
Male	PBA pathway gene	PRKCD	0.769227	0.00188607	0.0802646	7.28329	8.51852	0.148341	0.9079
Male	PBA pathway gene	CST3	0.669255	0.00504187	0.140611	30.5765	39.0386	0.296781	0.587267
Male	PBA pathway gene	KCNQ1	0.658931	0.0037372	0.122163	1.24227	1.73407	0.304997	0.481651
Male	PBA pathway gene	GNB2	0.628719	0.00182917	0.0787721	43.3155	50.0121	0.170679	0.482493
Male	PBA pathway gene	GNG5	0.628341	0.0046461	0.134999	5.87121	7.15151	0.19018	0.521248
All	PBA pathway gene	CA2	0.778549	0.00105246	0.166637	3.06339	4.46384	0.656202	0.750798
All	PBA pathway gene	CST3	0.590465	0.000769113	0.142164	24.8433	32.5241	0.424668	0.608269

## Sheet: Table S9
Additional file 1: Table S9. Neurodevelopmental delays prediction and model development
Random Forest
Gross motor domain				Fine motor domain				Personal social domain
	Feature	AUC			Feature	AUC			Feature	AUC
1	APOE + CST3	0.861		1	APOE + CST3	0.822		1	APOE + CST3	0.833
2	base model (Birth weight + Gestational age at delivery + Maternal age + Monthly income family capita + Pre-pregnancy BMI )	0.306		2	base model (five traditional risk factors combined)	0.4		2	base model (five traditional risk factors combined)	0.143
3	mixed model (APOE + CST3 + base model)	0.806		3	mixed model (APOE + CST3 + base model)	0.7		3	mixed model (APOE + CST3 + base model)	0.762
Logistic Regression
Gross motor domain				Fine motor domain				Personal social domain
	Feature	AUC			Feature	AUC			Feature	AUC
1	APOE + CST3	0.819		1	APOE + CST3	0.689		1	APOE + CST3	0.619
2	base model (Birth weight + Gestational age at delivery + Maternal age + Monthly income family capita + Pre-pregnancy BMI )	0.222		2	base model (five traditional risk factors combined)	0.389		2	base model (five traditional risk factors combined)	0.548
3	mixed model (APOE + CST3 + base model)	0.794		3	mixed model (APOE + CST3 + base model)	0.533		3	mixed model (APOE + CST3 + base model)	0.548
Decision Tree
Gross motor domain				Fine motor domain				Personal social domain
	Feature	AUC			Feature	AUC			Feature	AUC
1	APOE + CST3	0.806		1	APOE + CST3	0.778		1	APOE + CST3	0.841
2	base model (Birth weight + Gestational age at delivery + Maternal age + Monthly income family capita + Pre-pregnancy BMI )	0.722		2	base model (five traditional risk factors combined)	0.6		2	base model (five traditional risk factors combined)	0.381
3	mixed model (APOE + CST3 + base model)	0.806		3	mixed model (APOE + CST3 + base model)	0.778		3	mixed model (APOE + CST3 + base model)	0.73
